# Supplementary material for: Haploinsufficiency of RPS14 in 5q− syndrome is associated with deregulation of ribosomal- and translation-related genes
Source: Br J Haematol. 2008 Jul;142(1):57–64. doi: 10.1111/j.1365-2141.2008.07178.x (PMC2440427; doi:10.1111/j.1365-2141.2008.07178.x)
Supplement: Table S1 — Spreadsheet containing the expression ratios of all 579 probe sets for ribosomal- and translation-related genes, for all the patients and controls included in the study. [file bjh0142-0057-s1.xls]

## Sheet: Sheet1
AFFY ID	GENE SYMBOL	5q- syndrome patient 1	5q- syndrome patient 2	5q- syndrome patient 3	5q- syndrome patient 4	5q- syndrome patient 5	5q- syndrome patient 6	5q- syndrome patient 7	5q- syndrome patient 8	5q- syndrome patient 9	5q- syndrome patient 10	5q- syndrome patient 11	5q- syndrome patient 12	5q- syndrome patient 13	5q- syndrome patient 14	5q- syndrome patient 15	RA normal karyotype patient 1	RA normal karyotype patient 2	RA normal karyotype patient 3	RA normal karyotype patient 4	RA normal karyotype patient 5	RA normal karyotype patient 6	RA normal karyotype patient 7	RA normal karyotype patient 8	RA normal karyotype patient 9	RA normal karyotype patient 10	RA normal karyotype patient 11	RA normal karyotype patient 12	RA normal karyotype patient 13	RA normal karyotype patient 14	RA normal karyotype patient 15	RA normal karyotype patient 16	RA normal karyotype patient 17	RA normal karyotype patient 18	healthy control 1	healthy control 2	healthy control 3	healthy control 4	healthy control 5	healthy control 6	healthy control 7	healthy control 8	healthy control 9	healthy control 10	healthy control 11	healthy control 12	healthy control 13	healthy control 14	healthy control 15
235475_at	SERP1 ; eIF2A	1.62174	1.58887	0.921523	0.999494	0.905065	1.03035	1.04535	1.06416	1.20258	1.00943	0.780728	0.790659	1.0311	1.13146	1.60833	0.814335	0.854219	1.06286	0.905915	1.14992	0.779207	0.931192	1.33392	1.19453	0.966273	0.801874	1.3185	1.12861	0.648177	1.04489	1.04883	1.82424	1.09892	0.986869	0.96446	0.829144	1	0.949736	0.872269	0.725643	1.49431	1.13843	1.05315	0.990726	0.829743	1.26916	1.40878	1.4797
213801_x_at	RPSA ; LOC388524 ; LOC388654	0.957346	1.03882	1.02664	1.09976	0.840996	0.81055	0.982335	0.847918	0.974227	1.00518	0.874035	0.937704	1.08583	0.911691	0.86262	1.03749	0.878133	1.06393	0.998412	0.929243	1.02475	1.15669	1.04886	1.04297	1.08602	1.07852	0.904427	0.981148	1.08692	0.912648	0.950491	0.91329	0.898098	1.02209	1.00616	0.946483	0.996629	1.02887	0.938976	1.00632	1.0777	1.05447	1.08273	1	1.07805	0.901087	0.899655	0.891763
217747_s_at	RPS9	0.743106	1.05658	0.749467	1.13533	0.759604	0.679837	0.943598	0.686052	0.777926	0.812191	0.478026	0.64176	1.08436	0.73229	0.820533	1.09009	0.954842	1.34167	1.05256	1.07967	1.16749	1.37287	1.07848	0.947354	1.56052	1.31481	0.716231	1.07461	1.14298	1.26144	1.04284	1.0217	0.975969	1.16028	0.873039	0.926311	1.16415	0.918482	0.996484	1.02844	1.2462	1	1.31215	1.05857	1.45543	0.890747	0.921722	0.861825
214317_x_at	RPS9	0.902259	0.991656	0.847428	1.03752	0.832083	0.799619	0.934493	0.69537	0.947955	0.918035	0.780671	0.744329	1.02309	0.962582	0.939365	1.03947	1.02383	1.13967	0.978281	1.08121	1.12983	1.15692	1.01016	1.03663	1.2506	1.1037	1.04746	0.904085	1.08207	1.13753	1.12787	1.03199	1.04203	1.03199	0.93072	0.963694	1.03289	0.864366	0.953584	1.00987	1.07335	1.03812	1.24178	0.960637	1.15675	0.975319	1	0.871073
1557981_at	RPS9	0.803817	0.877388	1.12584	1.44178	0.96781	0.932841	0.955447	1.30316	0.767477	0.932336	0.831543	0.965157	1.06994	0.915751	0.965506	1.05353	0.85567	0.904053	1.65464	0.949461	0.875173	1.21727	0.886176	0.82526	0.702818	0.731775	1.08677	0.587661	0.857403	1.44694	1.00929	0.867244	0.873751	1.2738	1.29509	1.10226	1.40416	1.15825	1.23998	0.957415	0.957623	0.882727	0.865179	1.00036	1.04143	0.906243	0.993664	0.910343
214089_at	RPS8	0.965994	0.950285	0.894795	1.79911	0.791916	0.491355	0.856536	1.10801	0.81099	1.1763	0.720109	0.869188	0.821513	0.935912	0.75146	1.05857	0.793806	1.05941	1.02783	0.900891	1.05849	1.02657	1.02586	0.870444	0.950765	0.941336	0.901282	0.758549	0.965994	0.691763	0.863868	0.784402	1.12511	1.76475	1.23177	1.30194	1.50983	1.19246	1.11033	1	0.983525	0.810843	1.02036	0.830522	1.20929	0.979272	0.706814	0.848654
200858_s_at	RPS8	0.992373	1.10123	0.958454	1.02527	0.906701	0.87123	0.814924	0.958523	0.92596	0.998052	0.870318	0.732595	1.00101	0.747886	0.94382	1.01675	0.925292	1.14296	1.08207	0.950628	0.922655	1.01089	0.975319	1.03464	0.775613	0.79266	0.92389	0.620418	0.885025	0.941743	1.03408	0.940452	0.948981	1.08402	1.01932	0.952621	1.15104	1.15771	1.12113	0.93652	1.06148	1.05796	1.04799	0.913406	0.952036	1	0.98324	0.962546
213941_x_at	RPS7	0.997692	0.96991	1.01024	0.933752	0.988154	0.937672	0.887201	0.94481	0.974685	1.049	0.958142	0.830403	0.934832	0.888164	0.945185	0.970085	0.921891	0.992661	0.999784	0.962702	0.859885	1.04115	1.03103	0.988369	0.944366	0.907423	0.974122	0.917207	0.884898	0.959508	0.953103	0.971172	0.9969	1	0.894021	0.865305	1.01712	1.02058	0.957381	1.01837	1.06486	1.03177	1.04305	0.985588	0.9768	1.00769	0.998846	0.987084
200082_s_at	RPS7	1.0191	1.00054	1.01793	1.01587	0.833317	0.814394	1.06056	0.853725	0.720733	1.0046	0.898487	0.646355	0.945288	0.628855	0.887618	0.874634	0.96133	1.55341	0.933785	1.25191	0.821276	2.39036	1.00271	0.782393	1.8113	1.26244	0.972364	1.01235	0.784147	0.97061	1.09861	0.922257	0.935945	0.907717	0.533468	0.431404	1.06132	1	0.707708	1.20319	1.61042	1.14519	1.10817	1.55498	1.37272	1.03017	0.971767	0.949975
223534_s_at	RPS6KL1	1.10457	0.696727	1.23328	1.21911	1.06416	1.00609	1.25313	1.17553	0.925292	0.838266	1.0896	0.925292	0.821572	0.98005	1.29033	1.01741	1.24492	1.0527	0.90451	1.17151	1.20089	1.51015	0.843002	0.895959	2.22572	1.69003	1.02642	1.55246	1.18799	1.36985	1.42763	0.917704	1.14552	1.11439	0.928908	1.32298	1.38738	0.879164	0.908996	1.10573	1	0.919164	0.895733	1.05247	0.927969	1.03251	1.13379	0.966971
218909_at	RPS6KC1	1.63196	1.53956	1.19505	1.11959	1.34986	1.51682	1.38941	0.827184	1.56738	2.02471	1.65147	1.16562	1.97751	1.07002	1.51081	0.891537	0.766479	1.31294	0.86845	1.1661	0.700207	1.4357	1.11844	1.14261	1.74343	1.31526	1.32243	1.40145	1.54786	1.0385	1.09052	1.31647	1.16307	0.823132	0.885473	0.83624	1	0.683024	0.737372	0.450845	1.1732	1.7937	1.8364	0.947816	0.785919	1.28891	1.32887	1.32726
203777_s_at	RPS6KB2	1.73828	0.883668	1.57297	1.33751	1.03283	1.0036	1.28933	0.934915	1.48637	1.19085	1.24841	1.10657	1.01299	2.05409	1.07321	0.928857	1.24211	1.27111	0.552876	1.3871	1.71992	1.03957	2.13298	1.52873	1.78652	1.98413	1.17874	1.63772	1.43029	1.20992	1.42668	1.00938	1.23766	0.733429	0.725486	0.723354	0.718809	0.570194	0.700119	1.45367	1.39794	1.77149	1.86888	1.89923	1.10961	0.992642	0.974192	1.41969
226660_at	RPS6KB1	1.09188	0.946859	0.939468	0.443906	1.31631	1.17282	0.918384	0.854435	1.03498	0.820713	1.16446	0.591461	0.882281	0.944945	1.35431	0.753362	1.07778	1.19462	0.738999	1.1844	0.659607	0.989867	0.851631	1.04482	0.7085	0.687727	0.985231	0.99431	0.677277	0.865054	0.979625	1.2099	1.24115	0.745836	0.901933	0.702538	0.737372	0.677962	0.66185	1.88274	1.08261	1.17681	0.963415	1	0.914198	1.25105	1.26194	1.41378
211578_s_at	RPS6KB1	0.99744	1.28795	0.883844	0.692713	1.26994	1.57653	1.25571	0.794007	1.1994	1.11218	0.953448	0.97026	0.860412	0.919363	1.46498	0.699677	0.967635	1.15191	0.805299	1.09287	0.893988	1.43689	1.00816	1.16459	2.71713	1.14222	0.998936	2.48247	0.761184	0.887266	1.02801	1.37094	1.21152	0.763965	0.7818	0.635545	0.821899	0.707555	0.723367	1.52157	1.30594	1.15809	1	0.699261	0.954654	1.55198	1.6063	1.50026
204171_at	RPS6KB1	1.15662	1.12637	0.733866	0.619903	1.24618	1.12865	1.06732	0.8376	1.00192	1.09318	1.41255	0.722271	0.748588	1.04803	1.21823	0.859014	1.01151	1.00612	0.906865	1.0701	0.668878	0.903009	0.86206	1.21343	0.673642	0.719511	1.1349	0.836512	0.651698	0.860256	0.981289	1.31947	1.23119	0.822731	1.06597	1.1421	0.836029	0.859542	0.666527	1.45427	1	0.947303	0.893052	0.526083	0.674762	1.08238	1.2247	1.40036
220738_s_at	RPS6KA6	0.823295	0.786217	0.867056	1.24411	0.753525	0.730639	0.881007	1.12812	0.849451	0.742557	0.820446	0.768642	0.938077	0.905981	0.870978	0.885664	0.751622	0.741217	1.44454	0.884578	0.838478	1.1696	0.735511	0.766424	0.841938	0.784175	1.04455	0.708398	0.929982	0.895118	0.878275	0.740254	0.654245	1.02968	1.00094	1.06994	1.30561	1.19479	1.08379	0.872647	0.807016	0.858766	1.00289	1	0.95355	0.801874	1.00579	0.781687
220737_at	RPS6KA6	1.0194	0.916843	0.974755	1.75801	0.837056	0.840601	0.941199	1.87568	0.893246	1.03917	0.859449	1.38557	0.983454	0.975953	0.862714	1.82325	1.2894	1.10961	2.07617	1.15358	1.18431	1.5658	0.857464	0.911758	0.798983	0.878656	1.00275	0.941608	1.29341	1.13868	1.05681	0.839448	1.00681	1.74573	1.51168	1.19006	1.62221	1.44464	1.29093	0.955447	0.917505	0.895765	1	1.11798	0.959527	0.918434	0.849206	1.06052
204635_at	RPS6KA5	1.39003	0.96956	1.44271	0.813645	2.47236	1.80237	1.27658	2.37882	0.910393	0.654718	1.36501	0.99069	1.28779	0.985053	1.12411	1.90352	1.87544	1.66038	0.908586	1.71434	1.03513	1.34539	0.708142	0.606024	0.264662	0.450821	0.90775	0.441691	0.665481	0.799835	0.825707	1.00246	0.996126	0.655984	1.03011	1.32406	1.15425	1	0.823296	0.948246	0.836936	1.01925	0.730139	2.23031	0.676935	0.995927	0.86315	1.04448
204633_s_at	RPS6KA5	1.11218	0.995676	0.902911	0.755678	1.69945	1.50482	1.4386	1.87101	0.723707	0.82184	1.20947	1.01345	1.20059	0.985054	0.965854	1.58171	1.97274	1.30471	0.940249	1.83262	1.52198	1.46863	0.61729	0.939027	1.16299	0.986906	0.854343	0.912944	0.994455	1.04116	0.92958	0.910048	0.941982	1.0432	1.63574	1.38988	1	1.00181	0.765456	0.833287	1.00087	1.19203	0.789119	1.40097	1.10075	0.828934	0.840297	0.838963
1554319_at	RPS6KA5	0.906439	1.05027	0.902193	0.907749	1.35857	0.979413	1.05567	1.03289	0.973911	0.906701	0.93274	0.937468	0.804891	1.09433	1.16952	1.08842	1.17163	1.16396	1.10171	1.20973	0.964391	0.953723	1.06501	1.09924	0.900696	1.04482	1.10123	0.903694	0.819972	0.954067	0.925626	1.0667	1.01053	0.982531	1.00318	0.981396	1.00043	1.09789	0.974051	1.10649	1	1.01866	0.962581	1.15316	1.10737	1.02827	0.933549	0.988938
230544_at	RPS6KA4	0.936385	1.10067	1.20694	0.990654	0.795729	1.08262	1.16673	0.882472	0.893407	0.863431	0.82273	1.06201	1.23806	1.03704	0.901672	0.925759	0.94086	0.916379	0.767033	1.10222	0.939027	1.31355	0.917207	0.802048	2.15548	1.52473	1.32489	1.24025	0.867525	1.07622	1.19324	1.11463	0.852709	0.909325	0.842059	0.935033	0.954205	0.937332	0.910014	1.17286	0.905555	1.09429	1.21986	1.10115	1.00351	1	1.11862	1.08117
204632_at	RPS6KA4	1.23462	0.988582	1.20241	1.48624	0.996395	0.81938	1.06378	0.942833	0.905327	0.942492	0.996683	1.56174	1.30688	0.940215	1.16261	1.15951	1.0549	0.902129	1.11451	0.966623	1.11097	1.12202	1.02983	0.863868	1.50205	1.39209	1.17494	0.992732	1.03431	0.950216	1.03801	1.08555	1.13163	0.939027	1.0308	0.945697	1.25912	0.997187	0.923756	1	1.0967	0.837722	0.917108	1.09686	1.01587	1.07335	1.00743	0.965123
241460_at	RPS6KA3	0.756688	0.906046	0.697079	0.291095	3.31202	2.29436	1.22193	1.10394	0.72622	0.621461	0.922223	1.02494	1.45859	0.500163	1.06732	0.901542	1.54938	1.55363	1.48045	2.32279	1.17715	1.93569	0.735962	0.851201	1.34177	0.42813	0.485428	0.790787	1.10921	0.685892	0.582505	0.974403	1.45985	1.12113	1	1.24604	1.61531	0.587788	0.694165	1.70498	1.24537	0.987725	0.709243	1.20685	1.39612	0.780728	0.700765	0.7494
226335_at	RPS6KA3	0.996754	0.951452	0.750185	0.942832	1.16646	0.898681	0.966273	1.34638	1.08528	1.08395	0.67542	1.01649	1.86851	1.67429	0.779657	1.24492	0.678795	0.627041	0.972575	0.791916	0.533834	0.855191	1.08473	0.831542	0.386283	0.560425	0.727007	0.579358	0.927936	1.52154	0.777647	0.541054	0.685842	0.95918	0.81802	1.15633	1.29722	1.36642	1.28605	1.11972	0.971663	1.08105	1.12251	1.1245	1	0.805356	0.622123	0.665541
203843_at	RPS6KA3	1.52165	1.52713	0.983365	1.04147	1.11089	1.91172	1.49008	0.967041	1.46049	1.30241	1.41644	0.797542	0.862745	0.884881	1.21795	1.30953	0.850049	1.50639	0.968981	1.19998	1.08004	1.31678	0.844343	1.08113	1.09066	0.873656	1.64647	1.07782	1.08078	1.04038	0.910919	1.36595	1.01173	0.91133	1.11762	0.856877	0.794179	0.947099	0.985106	2.39953	1.3813	1.10689	1.19098	0.822939	0.980015	1	1.07362	1.08127
1568449_at	RPS6KA3	1.00892	1.07957	1.00271	1.07564	1.07502	1.06313	1.01492	0.941744	0.954481	0.97054	0.991657	1.07548	0.966587	0.956206	0.945765	0.901412	0.967041	1.05148	0.98605	1.13864	1.01631	1.24762	1.0642	0.952415	1.11697	0.958142	1.03985	1.04852	0.887394	0.998232	1.04909	0.999098	1.01192	1.01756	0.844221	0.941064	1.19648	0.951658	0.960012	1.28456	1.02471	1.00456	0.847123	0.996683	1.21008	1	1.02394	1.08708
1568448_at	RPS6KA3	0.916578	0.996539	0.95828	1.67798	0.868622	0.85889	1.07949	1.6632	0.845289	0.849359	0.867369	0.789746	0.886113	0.968404	0.818138	2.13903	0.874856	0.899623	2.17251	0.887137	0.860101	1.07591	0.955723	0.778194	0.789917	0.720213	0.968369	0.791059	0.823652	0.810755	1.05201	0.865085	0.767921	1.97952	2.67633	1.61496	2.04108	1.65058	1.31993	0.895312	0.799705	0.883173	1	1.02794	0.817961	0.96795	0.949701	0.93301
240732_at	RPS6KA2	0.955102	0.900078	1.0578	1.40594	0.832384	0.983525	0.988581	1.31166	0.855052	0.914792	0.912548	1.56331	1.24213	1.00463	0.942083	1.12592	1.0756	0.91724	1.13024	0.952415	0.933953	1.04565	0.92429	0.935574	0.914924	0.987796	0.962372	0.762642	1.1269	1.08105	0.984804	0.811136	1.09165	1.16152	1.38537	1.05612	1.20859	1.14759	1.10258	0.926161	0.850065	0.941268	0.87669	1	1.00072	0.808037	1.01353	0.922556
212912_at	RPS6KA2	0.958003	1.34592	0.973734	0.733283	1.446	0.743174	0.928907	0.722088	1.11548	3.04307	0.828724	0.864054	1.45459	1.40563	2.15127	0.873656	3.33747	0.961747	0.802163	1.45414	2.2185	0.739987	1.59479	1.19946	1.52649	0.994131	1.79717	1.58944	1.01294	1.76526	1.24699	3.54854	1.71425	1.18392	1.19617	1.04837	0.724779	0.825796	1.31869	0.785224	1.07099	1.02006	0.961747	1	0.884514	0.792088	0.937874	1.09259
204906_at	RPS6KA2	0.772036	0.937874	0.995101	0.898292	0.777605	0.859015	0.724543	0.81096	0.949736	1.45611	0.74253	0.841999	0.952621	0.922423	1.0948	0.805415	1.10346	0.702691	0.835758	0.840783	0.945356	0.990368	1.19497	0.771924	0.960498	1.47389	1.21498	1.67194	0.836271	1.21143	0.839145	1.43083	0.900176	1.07087	0.826931	1	1.11459	1.16614	1.32825	1.06933	1.10905	0.911495	0.905261	1.00051	0.949462	0.742396	0.832384	1.00373
1557970_s_at	RPS6KA2	0.973594	0.948091	1.42187	1.35646	0.88429	0.741592	1.24083	1.18179	0.857681	1.02025	0.934932	0.967809	1.05087	1.02061	1.17451	1.23079	1.00365	1.04049	1.52969	1.01298	1.00911	1.15721	0.807103	0.739666	0.740067	0.790544	1.08665	1.02316	0.924791	1.81045	0.993628	0.784515	0.997475	1.46085	1.15283	1.27297	1.28104	1.22795	1.43959	0.98459	0.933481	1	0.916148	0.999205	1.04974	1.10441	0.817931	0.939026
203379_at	RPS6KA1	1.22764	0.994274	1.15545	0.879354	0.730508	0.801266	0.686189	0.777548	1.37049	1.75661	1.32336	0.947577	1.07118	0.989403	0.870255	0.660966	0.843246	0.72512	0.650112	0.827319	1.07716	0.974825	1.49961	1.35568	2.33853	1.50879	1.56767	2.20946	1.08178	0.840692	1.04886	0.824426	1.17834	0.900761	0.755623	0.968264	0.868027	0.565875	0.650112	0.574566	1.49038	1.29795	1.26976	0.771785	1	1.06551	1.07928	1.17702
238156_at	RPS6	1.48522	1.84185	1.25308	0.366126	1.75078	1.23842	0.946995	0.473687	1.0988	0.895571	1.34437	1.00391	1.69296	1.32069	1.6943	0.677204	0.717616	1.09928	0.70758	1.02902	0.666262	1.45317	0.826184	1.14065	1.41439	1.34962	1.33142	1.18937	1.65064	0.829802	1.21991	1.27781	1.60618	1.33267	1.16114	0.871136	0.919596	1.30787	1	0.883939	0.914594	0.866461	0.907225	0.808095	0.863555	1.6269	1.14214	1.24879
209134_s_at	RPS6	0.86718	1.00834	0.79438	0.96795	0.610725	0.763496	0.84749	0.982035	1.07591	0.968474	0.651981	0.761844	0.900826	0.645607	0.706507	0.94365	0.82729	0.975107	1.01668	0.889126	0.802656	0.925961	1.11322	1.04414	0.815307	0.7831	0.79956	0.716115	0.985659	0.911363	0.867369	0.770421	0.788776	0.992444	1.05011	1.0166	1.07809	1.04301	0.988009	1	1.02139	1.18559	1.14826	1.09548	0.87929	0.855671	0.813778	0.803033
201254_x_at	RPS6	0.952484	1.06844	0.877451	1.05559	0.677424	0.782761	0.925493	1.03498	1.08191	0.969279	0.856413	0.746052	0.883716	0.691763	0.794667	1.02398	0.899169	1.01852	0.972927	0.948913	0.882791	1.07934	1.1133	1.1204	1.00293	0.933684	0.910837	0.894667	0.998413	0.945083	0.97012	0.853078	0.86287	0.978847	1.1407	1	1.0674	1.00166	0.997547	1.02324	1.08191	1.14813	1.14181	1.12235	0.964252	0.904477	0.869063	0.857527
200081_s_at	RPS6	0.996753	1.08818	0.897611	1.04052	0.488126	0.76121	0.943921	0.994273	1.04218	0.901932	0.598659	0.585584	0.894389	0.568897	0.790129	0.992085	0.934762	1.0701	0.957034	0.921955	0.872835	1.26888	1.09397	0.993591	1.17608	0.999132	0.926744	0.942423	0.957242	0.951692	0.983027	0.877323	0.848653	0.949872	1.05308	0.989294	1.05361	1	1.00783	1.03883	1.25123	1.39763	1.32485	1.30335	0.994165	0.916312	0.874206	0.851077
200024_at	RPS5	0.959562	1.00754	0.921491	1.14074	0.559273	0.600447	0.99137	0.831542	0.724596	0.796117	0.688833	0.754573	1.02644	0.715082	0.720864	0.995676	0.85197	1.17352	1.14511	1.01268	1.11887	1.26806	0.879609	0.821514	0.817076	0.942765	0.789817	0.648928	0.936115	0.786033	1.02605	0.68263	0.71204	1.005	0.941132	0.84413	1.11218	1.14008	1.02191	0.936284	1.15416	1.12356	1	1.1284	1.15241	0.688697	0.745204	0.731392
217019_at	RPS4X	0.965575	0.665926	0.971803	1.82009	0.696098	0.638905	0.520395	0.797945	0.800572	0.85567	0.680046	0.68135	1.26495	0.953929	0.823444	1.03835	0.491568	1.14809	1.1221	0.649115	1.20999	1.14992	0.856288	1.23587	0.190296	0.352655	0.540195	0.223425	0.681054	0.873846	0.834129	0.616933	0.638144	1.34641	1.77241	1	1.12446	2.36545	1.39441	0.867244	1.34451	0.936588	1.28902	1.1929	0.870004	0.964843	0.919429	0.600534
213347_x_at	RPS4X	1.05038	0.933953	1.07805	0.991083	1.07572	1.02883	0.845501	0.945628	1.01429	0.878371	1.0259	1.01495	1.08273	1.05304	1.04147	0.889318	0.900598	1.03277	0.906079	0.934055	1.06505	0.895603	0.922323	1.04519	0.943955	1.00492	0.918997	0.93581	0.951141	0.956101	1.03188	0.984981	0.962963	1	1.04825	1.00155	0.900206	1.04237	1.02872	0.885985	0.954376	0.963172	0.961782	0.927936	1.01429	1.06666	1.03002	0.975072
200933_x_at	RPS4X	1.0807	0.910245	1.12387	0.991513	1.07366	1.03902	0.855577	0.946312	1.02694	0.866617	1.00776	1.00206	1.11314	1.04308	1.08324	0.887266	0.932067	1.0458	0.88842	0.934358	1.04178	0.954274	0.934628	1.0458	0.921224	0.944263	0.889833	0.905032	0.958834	0.978423	1.01763	1.0212	0.985836	0.928103	1.00843	1.00304	0.916578	1.00861	1.07848	0.91671	0.997403	1.02471	1	0.979553	0.995263	1.03902	1.07149	0.966535
216823_at	RPS3A ; LOC146053 ; LOC400652 ; LOC401016 ; LOC439992	0.921091	0.920393	0.926161	1.39612	0.709371	0.857712	0.733866	0.93625	0.899136	1.06478	0.826602	0.883876	1.15441	0.761486	0.846786	1.02017	0.873089	1.07389	1.46339	0.972715	0.935101	1.2045	1.05004	1.13294	0.347799	0.431389	0.830942	0.296143	0.772761	0.986513	0.948604	0.974685	0.936453	1.03423	0.949256	1.01104	1.65266	1.45412	1.32552	0.996827	1.23062	1.02946	1.12235	1	0.835335	0.959249	0.981395	0.985801
212391_x_at	RPS3A	1.03129	1.00423	1.00431	0.962615	0.924992	0.981431	0.976481	0.989546	1.00184	1.005	0.99069	0.988116	1.0269	0.966761	0.990259	1.00115	0.955239	0.972539	1.00536	0.948775	0.938552	0.946346	1.00329	1.011	0.880275	0.946756	0.956344	0.887394	0.960913	0.991944	0.953343	1.00667	0.965644	0.90203	1.0327	1.00932	1.04052	1.02823	1.0298	0.971836	1.0289	1.01016	1.02224	0.98136	0.934527	0.998555	0.979553	1
201257_x_at	RPS3A	1.00532	1.01455	1.02898	0.993377	0.946379	1.00155	1.00951	1.0305	0.982175	1.0394	1.01962	1.02434	1.0311	0.994382	1.00896	1.03378	0.976093	1.00565	1.00768	0.99266	0.977433	0.984448	1.01966	1.03962	0.888869	0.943786	0.962025	0.907225	0.996035	1.00412	0.995531	1.00805	0.979411	0.969558	1.08818	1.02709	1.06917	1.07164	1.03632	0.984733	1.03091	0.999964	1.02471	0.98876	0.947953	0.991154	0.996538	1.0155
200099_s_at	RPS3A	1.09702	1.04898	1.02879	1.03125	0.891635	0.950971	0.945696	0.966134	0.983239	1.04996	0.950148	0.96991	1.10705	0.968998	0.975037	1.02597	0.935033	1.02954	0.999205	1.02383	0.937467	1.02872	1.02597	1.06393	0.831542	0.981538	0.938179	0.825558	0.982744	1.05019	0.956205	0.961122	0.949667	0.934762	0.945355	0.975388	1.05712	1.11322	1.00289	1	1.06539	1.02872	1.06933	0.991584	0.906309	0.996251	0.990297	1.01367
208692_at	RPS3	0.902486	0.980546	0.917968	1.00206	0.883779	1.014	0.985265	0.933346	0.883012	0.932503	0.855329	0.957346	0.992551	1.0162	1.00776	0.900923	0.972574	0.967844	1.10877	0.941947	1.03576	1.0438	0.923055	0.986762	1.02701	1.04402	0.838083	1.02083	1.06697	0.984483	0.954514	0.98104	1.02497	0.983594	0.954238	1.00253	1	1.03977	0.993377	0.960844	1.05685	1.00903	0.998015	1.0034	1.06874	1.01503	0.968963	0.978282
201094_at	RPS29	1.07134	1.08708	1.09149	0.955447	1.01837	0.958003	1.03311	0.984697	0.918103	1.06428	1.06832	0.963033	1.08771	1.00351	1.01411	0.991371	1.0144	1.04222	1.0397	1.03827	1.05968	1.0874	0.91648	0.973807	0.936995	1.01228	1.01046	0.92884	0.946893	1.01228	1.02061	0.972294	0.9858	0.933617	1.00224	1.06705	1.00903	1.01595	0.97465	1.00652	1.01514	0.97532	0.993413	0.94522	1.05673	0.990941	0.993665	1.00478
208904_s_at	RPS28	0.998052	1.0292	0.974086	0.980651	0.98388	0.818462	0.887521	0.888322	0.969454	1.01371	0.948674	0.859758	1.04086	0.939535	0.947235	0.98175	0.988081	1.00144	1.06651	1.04633	1.02731	1.05266	1.00076	1.01532	0.974191	0.979695	0.978423	0.793376	0.983204	0.906243	1.00729	0.961158	1.00547	1.01488	0.948673	0.948125	1.04497	1.00373	0.949598	1.02179	1.10757	1.05266	1.06213	1.00496	0.963833	0.931765	0.972962	0.991979
208903_at	RPS28	1.17282	1.31261	1.02434	0.806258	0.956205	0.758686	0.925894	0.60528	0.851232	0.817399	0.990475	0.729348	0.936384	0.980687	1.01833	0.678966	1.00769	1.02372	0.833979	1.15175	1.35186	1.20311	1.18945	0.996107	1.49334	1.22977	0.852278	1.37466	0.792717	0.739506	1.10497	0.798118	1.11009	0.801005	0.877102	0.793978	0.796851	0.784345	0.769976	1.30485	1.09912	1.00922	1.15825	1.24568	1.26641	1.17083	1.20345	0.953757
238935_at	RPS27L	2.67343	1.18508	1.26655	1.98847	2.76574	3.0263	2.4143	3.55456	1.36265	2.60077	1.48909	1.02783	0.743845	1.65428	1.40219	0.963416	1.0208	1.42053	1.08716	1.29457	1.68929	1.48785	0.944059	1.58394	0.786842	0.959423	1.17239	0.905883	1.26559	1.10011	0.833768	1.85393	1.39431	0.743845	0.95269	0.784912	1	1.05834	0.68609	1.24007	1.19497	0.937129	0.794093	1.12584	0.513933	0.928438	1.26139	1.02006
222487_s_at	RPS27L	1.73696	1.41383	1.08757	1.49945	1.89755	2.33271	1.53978	1.46085	2.24088	4.17217	1.16492	1.25051	1.6958	2.33946	1.68807	0.623001	0.452958	1.70252	0.927399	0.853664	1.13601	0.845992	1.76864	2.25851	0.414603	0.672184	0.887234	0.589979	1.54787	2.00314	0.577749	1.64665	1.12	0.563693	0.407124	0.62255	0.607711	0.744598	0.462864	0.451799	1.40411	1.76157	2.14112	1.2462	0.663885	1	1.14722	1.15033
218007_s_at	RPS27L	2.51905	2.15797	1.87013	1.99085	1.75496	2.07752	2.25322	2.09772	1.44141	2.24639	2.67623	1.61019	1.43803	1.76768	1.60345	0.925024	1.0236	2.02829	0.9351	1.25159	1.40452	1.8642	1.14884	1.1565	1.17354	1.69749	1.41859	1.40335	1.5726	1.93597	1.23632	1.4796	1.0798	1	0.968929	0.836966	1.06194	0.852278	0.871766	0.529609	1.13769	0.877767	1.13416	0.865116	1.15266	1.08347	1.01426	1.02686
244624_at	RPS27A ; LOC388720 ; LOC389425	1.0382	1.12275	1.53368	1.05689	1.18547	1.01638	1.24852	0.95925	0.830252	1.04101	1.02657	1.37709	1.20868	1.14008	0.898941	1.12649	1.00841	1.15	0.982247	1.03554	0.967251	1.10893	1.29556	0.883492	1.73731	1.36215	1.33875	1.16977	1.07312	1.21555	1.09821	0.838176	0.888998	0.868686	1.05201	1	0.978211	0.857341	0.971452	1.09916	0.994418	0.966099	1.20755	1.07607	1.5734	0.872269	1.1033	0.974403
242214_at	RPS27A ; LOC388720 ; LOC389425	1.0063	0.956344	0.864054	0.769142	1.16547	0.925826	1.04354	0.555749	1.03091	0.97913	1.13105	1.08371	1.62773	1.22999	0.930116	0.732489	0.67625	0.985017	1.08113	0.927499	1.40219	0.837934	1.54602	1.26925	1.52451	1.65141	0.772761	1.60195	1.9007	0.708654	0.946175	0.911429	1.23035	0.896024	1.31242	1.13671	0.753416	0.957934	0.841816	0.901542	1	1.10354	1.31261	0.948502	0.849021	1.18868	1.0718	0.855608
200017_at	RPS27A	1.13375	1.03797	1.05826	0.987509	1.04958	0.976586	0.886496	0.997115	0.773039	0.981678	0.965784	0.844067	1.03588	0.796505	1.07475	1.01771	0.960219	1.09322	0.904345	1.06686	0.947269	1.2207	0.909455	0.969278	0.7717	0.92683	1.06194	0.628173	0.794551	0.983524	1.06516	1.11943	1.07715	0.927232	0.935843	0.984662	1.24573	1.02073	0.964181	0.975459	1.09956	0.874034	0.995459	1	0.987368	1.09567	1.08857	1.05323
236621_at	RPS27	1.16135	1.28035	0.884066	0.262719	0.96199	0.585881	0.459666	0.58834	1.24016	0.22299	0.606812	0.54861	0.919097	1.6262	2.50761	0.602271	0.891763	1.13638	0.746428	1.36936	0.506635	0.374525	0.950284	1.81072	0.392499	1.46831	1.54714	0.996754	1.20632	1.58526	1.31754	2.22299	0.920558	0.976587	1.18619	1	0.881261	1.90792	1.3654	0.990654	0.898422	1.65882	0.757892	0.383947	0.387765	0.932403	1.22822	1.13261
200741_s_at	RPS27	1.01988	1.07595	1.08641	1.11907	1.07257	0.7978	0.942867	0.901801	0.71459	0.980226	1.02349	1.00489	1.16821	1.02645	0.957415	1.00333	0.974966	1.12373	1.20602	1.04644	1.18013	1.06136	0.790944	0.731511	0.799647	0.967285	1.03644	0.75051	0.901542	0.923856	1.07611	1.00467	1.02579	1.0909	1.06044	1.033	1.25367	1.22463	1.09314	0.944843	1.01393	0.806404	0.922722	0.900272	1.0756	0.900206	0.919993	0.923021
1556383_at	RPS27	0.896639	0.67564	0.741244	0.976552	0.998665	0.765042	0.917803	0.903204	1.07285	0.911856	0.760386	0.684086	0.75636	0.864211	0.704596	0.704393	0.657395	0.805386	0.848531	0.687951	0.880466	0.963103	0.770337	1.23949	0.931663	1.07285	0.797282	1.26921	0.64895	0.642352	0.814218	1.0497	0.662137	1.09765	0.998845	1.02883	0.880339	0.877546	0.987654	1.128	0.892375	0.938416	0.932773	0.878561	1	1.27081	1.2124	1.11689
217753_s_at	RPS26 ; RPS26L ; LOC440440	0.412511	0.474868	0.159162	1.4893	0.402243	1.11154	0.476518	0.396946	1.09133	0.835365	0.59267	0.717033	1.91988	0.453596	0.387038	0.501085	0.465093	0.556472	1.69375	0.565569	0.583768	0.586516	0.997871	0.872836	1.36029	0.709217	0.450902	0.855607	1.47805	1.07688	0.538598	0.447576	0.453678	1.15926	0.435395	0.673228	0.60804	1.20456	1	1.07155	1.10186	0.416207	1.18367	1.07428	0.724203	0.430735	0.44556	0.447883
200091_s_at	RPS25	0.998989	1.12121	0.901021	1.11887	0.839873	0.813952	0.830522	0.965645	0.846388	1.02961	0.946175	0.887778	1.03155	0.777969	0.941267	1.13506	0.957726	1.00565	1.19695	1.02991	0.903627	1.03955	0.911429	1.04323	0.831002	0.824247	0.978847	0.537161	0.930586	0.974825	0.983808	0.997403	0.966063	1.15225	1.00958	1	1.25639	1.25657	1.1179	0.951933	1.06194	0.661323	1.04777	0.836754	0.988509	0.959804	0.974474	0.96015
200061_s_at	RPS24	0.956827	1.16564	0.992085	0.969137	0.924757	1.02679	1.02087	1.03692	0.812777	1.02264	1.0305	0.766424	0.930451	0.71361	0.952277	0.959699	1.01888	1.20432	0.870884	1.12405	0.805064	1.149	0.950421	0.868119	1.25966	0.994526	1.1295	0.977433	0.79662	1.06562	1.12065	1.05658	1.15012	0.769585	0.767032	0.749182	1.0458	0.875805	0.847427	0.996394	1.06339	0.851476	1	0.884769	1.10353	1.00369	1.00608	1.08473
1555878_at	RPS24	2.54226	2.35803	2.26047	0.469429	1.42926	1.52578	2.16187	0.625706	1.25363	0.860505	1.46471	1.04761	1.42727	1.27998	1.26641	0.740441	0.695671	1.06282	2.04484	1.10461	0.493863	2.34987	1.22288	0.871734	0.844313	0.547769	0.658453	0.908717	1.23333	0.949805	1.16459	1.37119	1.0674	0.613544	0.951298	0.864788	0.687578	0.644478	0.662879	2.1582	2.28147	1	1.42593	0.611366	0.704966	1.3109	1.16728	1.25526
227722_at	RPS23	0.537762	0.811678	0.504919	1.30062	0.407279	0.630253	0.499405	0.361822	0.466034	0.262302	0.510806	0.426833	0.824992	0.545567	0.493293	0.723811	0.614565	0.57496	1.77998	0.964774	0.639147	0.380091	2.05216	1.25503	0.593066	1.33397	0.490504	0.418106	0.980776	0.744275	0.506087	1.25256	0.831963	1.45029	1.28888	0.745904	0.794379	1.5482	1.4804	0.800514	0.632899	0.941335	1.33139	1.45414	0.687516	1.0355	1.00141	0.594857
200926_at	RPS23	1.04301	1.02545	1.0222	0.913274	1.04195	1.02427	0.908997	0.874129	0.913603	0.975813	1.00587	0.869753	0.980404	0.979236	1.03827	0.96199	1.00761	1.05239	0.938756	1.01848	0.99751	0.997259	0.961538	0.976304	1.09567	1.05095	1.05289	0.971943	0.929377	0.92911	1.01173	1.06601	1.08316	0.961329	0.881516	0.818907	1.00011	0.983524	0.947269	0.998772	1.01554	0.941472	1	0.886816	1.02176	1.05673	1.06455	1.04671
214097_at	RPS21	0.709781	0.750375	0.475152	0.839812	0.626769	0.465849	0.701904	0.43814	0.61278	0.515532	0.458671	0.345195	0.44693	0.685087	0.696878	0.574379	0.756237	0.982353	1.3725	0.980474	1.67019	1.3546	0.437784	0.90549	1.31156	1.86743	0.569772	1.13081	0.956897	0.333216	0.768475	1.17265	0.830762	1.01536	0.986727	1.10713	0.747076	1.09789	0.78204	1.13195	1	0.613556	0.845075	0.496349	1.16893	0.970329	0.435561	1.05017
200834_s_at	RPS21	1.05133	1.06086	1.0841	0.926093	0.893115	0.809555	0.945492	0.737265	0.753796	0.944809	1.03662	0.616531	1.0125	0.989366	0.960427	0.975387	1.00174	1.19635	1.06209	1.08332	1.25304	1.21568	0.960358	0.899526	1.02139	1.16303	1.0701	1.07428	1.00623	0.957172	1.0735	0.892341	0.994956	0.980899	1.01925	1.01345	1.06063	0.970049	0.93429	1.01301	1.03281	0.90115	1.0219	0.952551	1.13572	0.980473	1	0.961053
214003_x_at	RPS20	1.04388	1.04746	1.03334	0.920095	1.01506	0.957866	0.943241	0.971699	0.814571	0.909917	0.936081	0.911033	0.978036	0.900729	0.984271	0.991802	0.975636	1.01727	1.08442	1.01694	0.991908	1.00521	0.874004	0.933651	0.996827	0.992805	1.0494	0.971662	0.946142	0.954034	0.994634	0.99198	1.0292	1.01272	1.00246	0.980653	1.04293	1.00199	0.975601	0.925493	0.945323	0.898229	0.940657	0.87249	1.02812	1.02065	1	1.02102
200949_x_at	RPS20	1.18115	1.20859	1.16695	0.785707	1.06624	1.05338	1.12137	0.635154	0.728216	0.963904	1.03993	0.999242	1.09141	0.660179	1.11089	0.835456	1.30646	1.72804	1.10913	1.27933	1.18799	1.11721	0.974967	0.965715	1.46514	1.43757	1.18868	1.06017	0.956759	1.01888	1.31859	1.27513	1.52671	0.941471	0.77332	0.557679	1.05224	0.888227	0.799214	1.00471	0.988725	0.976658	1	0.973067	1.5986	1.14082	1.16228	1.22884
221798_x_at	RPS2 ; LOC91561 ; LOC148430 ; LOC286444 ; LOC400963 ; LOC440589	0.987726	1.02109	1.0038	0.997691	0.932135	0.923856	0.989617	0.940148	0.963347	0.867275	0.956725	0.96984	1.07018	1.0624	0.975249	0.999891	0.968858	1.00718	1.08438	0.987298	0.996719	1.05601	0.973875	0.981467	1.05956	1.02798	1	0.983596	1.11955	0.961262	1.02427	0.994239	0.999422	0.95486	0.947133	1.04739	1.06902	1.06902	0.951796	0.983738	1.03173	1.0397	1.02109	1.01896	1.0409	1	0.97998	0.990011
217466_x_at	RPS2 ; LOC91561 ; LOC148430 ; LOC286444 ; LOC400963 ; LOC440589	0.958349	0.974262	0.919561	0.968858	0.451439	0.635843	0.712348	0.66204	0.96199	0.629855	0.538792	0.631084	1.16085	0.887265	0.734396	0.840236	0.881962	0.858456	1.12502	0.784061	0.86693	1.10035	0.942627	0.904345	1.06686	1.05384	0.610218	0.850985	1.03348	0.850372	0.959457	0.875614	0.826094	1.00856	0.889061	0.677423	1.01016	1.10985	1	0.942288	1.00819	1.34155	1.21744	1.12991	1.04989	0.8926	0.828485	0.864117
243587_x_at	RPS2	1.92564	4.60398	1.23088	0.656043	1.4506	0.87688	1.85011	0.863181	1.25182	0.460496	1.83879	1.53656	1.19031	1.36481	2.31441	1.10877	1.0455	0.94222	1.47928	1.01804	0.94222	0.800254	0.79003	1.1461	1.45753	1.36156	1.1688	1.11879	1.54245	0.920492	1.14387	0.863368	1.79094	0.608304	0.971873	1.07006	0.724072	1.29014	1.17553	0.39466	0.539337	0.480509	0.930049	0.652593	1	1.42187	1.66759	1.52583
236002_at	RPS2	1.90834	1.78655	1.18534	0.382632	0.958799	0.950147	0.660417	0.806026	0.829113	0.615553	1.35881	0.596728	0.772678	0.957243	1.58836	0.881325	1.00427	1.07416	2.4535	1.03677	0.591792	0.766618	0.765705	1.01631	0.755323	0.55163	0.990869	0.76576	0.690614	0.796275	0.839084	1.3939	1.67508	0.666383	0.486411	0.721097	1	1.17083	1.0308	0.725014	0.94768	1.0305	0.791916	0.713946	0.586135	1.06478	1.37054	1.25585
233027_at	RPS2	2.14236	2.34788	1.22136	0.560567	1.71341	1.10091	0.868137	1.06029	0.831483	0.717176	2.87191	2.50191	2.06764	1.50303	2.45901	1.0723	1.87459	1.68612	2.31157	1.50582	0.803991	2.49078	0.712478	0.777212	3.46327	1.26756	1.73486	1.64703	1.31507	1.08352	1.28833	1.88508	1.6802	0.796362	0.59505	0.758741	1.85118	1	1.12391	0.884067	1.02649	0.853911	0.664701	0.792346	0.679752	1.57084	1.77992	1.40213
217464_at	RPS2	0.96561	1.25793	1.80549	1.06886	1.26696	1.10545	1.15633	0.74004	0.647382	0.565998	0.972645	0.971522	0.844465	0.868246	1.04301	0.816691	1.19946	0.999133	0.891763	1.20406	1.06224	0.945902	0.727927	0.886177	0.977575	1.02998	1.0452	0.915089	0.864991	0.766507	1.23605	1.02316	1.0841	0.841147	0.748913	0.831723	1	0.904085	0.804252	1.00007	0.783382	0.850494	0.821157	1.24258	1.35123	1.18726	1.04928	1.47698
212433_x_at	RPS2	0.893698	0.924023	0.963347	1.13351	0.734343	0.837631	0.850464	0.877514	0.84054	0.8062	0.82526	0.858332	1.00725	0.913273	0.867212	0.999819	0.936724	0.984911	1.04064	0.944605	1.07832	1.0809	0.915851	0.9184	0.95662	0.99352	0.851171	0.861002	1.12616	0.909029	0.986406	0.965018	0.912154	1.01697	0.971592	0.92958	1	1.0361	0.948571	1.04792	1.06994	1.00123	1.02157	1.05239	1.02157	0.939366	0.944879	0.941234
203107_x_at	RPS2	0.878085	0.900079	0.966414	1.14702	0.826692	0.862496	0.935844	0.905262	0.88362	0.812075	0.868561	0.860039	1.02571	0.971347	0.87799	1.00051	0.953929	0.987404	1.04263	0.925994	1.04045	1.10841	0.944162	0.946415	0.994095	0.96837	0.90389	0.916314	1.07049	0.925325	0.990154	0.92329	0.926964	1.05186	0.970715	0.911265	1.00609	1.01499	0.950045	1	1.03693	1.03132	1.00119	1.01316	1.03693	0.949393	0.931528	0.940826
213414_s_at	RPS19	1.10346	1.0684	1.0391	1.14016	0.99926	0.816129	1.02557	0.995101	1.08808	1.05262	0.964808	0.853263	1.22061	1.04909	0.941097	0.967809	0.862713	1.08359	1.17186	0.970119	1.05857	1.11536	1.07848	0.996791	1.02227	0.916975	0.951521	0.89946	1.10222	1.05589	0.911033	0.903938	0.912614	0.995171	0.99187	1.03908	1.0173	1.05618	0.894406	1.0047	1	1.07312	1.06462	1.0004	1.00687	0.765926	0.826125	0.833796
202649_x_at	RPS19	1.10433	1.06148	1.03603	1.11588	1.05689	0.836	1.05369	1.00318	1.08332	1.07614	1.00565	0.874036	1.1488	1.06898	1.00627	0.951934	0.928708	1.11846	1.11653	1.02857	1.10913	1.10485	1.08336	1.02036	1.08293	0.945081	0.99051	0.910081	1.09196	1.01089	0.977435	0.946209	0.959111	1.00072	0.930722	1.0718	1.00398	1	0.845717	1.00235	1.03058	1.09409	1.10314	0.99899	1.05049	0.838055	0.845228	0.843642
202648_at	RPS19	1.31831	1.10521	1.08865	0.882345	1.12543	1.10881	1.13942	0.454581	0.946175	0.968369	0.893181	0.851663	1.04354	0.934696	0.927735	0.543719	1.14577	2.03093	0.656992	1.11798	0.899721	1.14329	1.01528	0.840176	0.740735	0.932067	0.802164	0.819084	0.822225	0.923956	1.11214	0.953034	1.02494	0.36507	0.373984	0.361032	0.668528	0.538948	0.455501	1.06332	1.15851	1	1.07669	1.84704	1.34689	0.891634	1.06401	1.05757
244559_at	RPS18	1.27449	1.68625	1.08846	0.746725	1.25037	1.10721	0.868685	0.788549	1.1585	1.34689	2.21482	1.21727	1.05677	0.762614	1.07521	0.75309	1.35872	0.749481	0.842911	1.31688	0.650852	0.801642	0.972224	1.3118	1.06589	1.04716	1.27633	0.968579	0.734025	0.674591	1.00954	1.51792	1.08928	0.685298	0.784118	0.710499	1	1.0637	0.950937	1.04004	1.02117	0.812279	0.903628	0.972856	1.14164	1.0361	1.0282	1.06809
201049_s_at	RPS18	1.01822	0.917571	1.12983	0.984021	0.870507	0.927433	0.955343	0.873026	0.970084	1.06174	1.02523	0.957865	0.97814	0.947885	1.01778	0.978564	1.04678	1.08763	0.990939	1.07358	1.11693	1.12397	1.04913	1.06263	1.04807	1.08473	1.0967	0.910507	1.01918	1.0379	1.06578	0.963102	1.04678	0.937197	1	1.00958	0.990082	0.96935	0.908011	1.01111	1.15583	1.04799	1.10465	0.958557	1.00391	1.01184	1.0055	0.932067
216348_at	RPS17 ; LOC402057	0.719173	0.586855	0.585447	1.45632	0.674177	0.598801	0.581223	1.01312	0.649232	0.854929	0.745917	0.709115	0.824962	0.646144	0.670414	1.24875	0.702665	0.808095	1.60403	0.833798	0.914066	1.15575	0.808416	0.932926	0.27943	0.363557	0.76817	0.255491	0.666359	0.685236	0.806229	0.78511	0.778981	1.62063	1.69767	1.5914	2.19206	1.61123	1.36147	1.10083	1.12631	0.824217	0.981998	1	0.912022	0.656541	0.793491	0.742047
212578_x_at	RPS17	0.867995	0.883428	0.981537	1.009	0.925994	0.883141	0.964878	0.830222	0.85425	0.938688	0.977646	0.860008	0.947748	0.88209	0.897772	0.964391	0.940792	1.01671	1.06094	1.03985	1.10413	1.10881	0.894213	0.933953	0.933549	0.979766	1.0549	0.860225	0.925258	0.952347	1.05857	0.958557	1.03021	1.09496	1.08078	0.987368	1.06559	1.05895	1	0.992516	1.07304	0.892665	1.01999	0.945185	1.01477	0.932537	0.984804	0.974896
211487_x_at	RPS17	0.859944	0.923021	0.895893	1.02024	0.902713	0.850063	0.944195	0.820979	0.848009	0.967669	0.999457	0.850924	0.950902	0.875868	0.898421	0.968368	0.933312	1.03775	1.04546	1.06309	1.09552	1.099	0.90115	0.926562	0.881388	0.975742	1.03992	0.837479	0.923689	0.953377	1.04943	0.941844	1.02983	1.10537	1.08724	1.08082	1.06663	1.03442	0.989008	0.964146	1.06462	0.924055	1.00398	0.949117	1.01323	0.899947	0.977292	0.951589
201665_x_at	RPS17	0.823534	0.702234	0.866148	1.04652	0.890573	0.800804	0.918799	0.814747	0.851632	0.983063	0.934864	0.747102	0.918799	0.869973	0.898584	0.992767	0.978883	1.05213	1.10533	1.07091	1.14457	1.1476	0.904706	0.908635	0.91278	0.971767	0.99069	0.7577	0.937028	0.954999	1.07377	0.911264	1.00852	1.11254	1.11439	1.04199	1.06902	1.05906	1.04572	0.962059	1.1803	0.940214	1	0.975213	1.01914	0.895733	0.960534	0.948674
226130_at	RPS16 ; LOC441876	1.13453	1.04169	0.845075	0.82517	0.581139	0.762945	0.98669	0.658227	1.10557	0.86546	0.788463	0.900501	1.02631	0.769642	0.850586	0.786813	0.727979	0.967041	0.857619	0.858053	0.703071	1.07614	0.992408	0.73368	2.75776	1.23502	1.04101	1.75433	0.713379	0.624938	1.05769	1.12865	0.66583	1.40766	1.10813	1.03876	0.874571	0.917008	1.05662	1.14028	0.918002	1.19803	1.34054	1.05991	0.809058	0.917141	0.599212	0.806724
226131_s_at	RPS16	1.10039	1.01331	1.04818	0.971102	0.902422	0.923389	0.960671	0.950251	0.969244	0.991692	1.03088	0.849974	0.957207	0.998593	0.904771	0.999964	0.964008	0.977187	1.10589	1.00145	1.03764	0.975848	0.993305	0.998881	0.884163	0.99798	1.01863	0.917407	0.946893	0.894376	0.988546	0.900241	0.963172	1.06728	1.00758	1.08543	1.01356	1.03565	0.982317	0.986406	1	1.04275	1.03906	0.964461	0.937977	0.981645	0.954343	0.993665
213890_x_at	RPS16	1.02627	0.951384	0.996071	0.94953	0.858487	0.889865	0.984521	0.781688	0.957554	0.927868	1.02883	0.850955	0.937469	1.0166	0.917473	0.987903	0.996468	1.02128	1.0749	1.06516	1.14793	1.02246	1.04523	0.986194	0.982673	1.01785	1.05103	0.957519	0.931226	0.810784	1.00184	0.897967	0.962441	1.04909	1.01995	0.960602	0.960221	1	0.894601	1.02279	1.00489	1.0376	1.06259	0.968441	1.00809	0.956621	0.923323	0.995065
201258_at	RPS16	1.05374	1.04205	0.964862	0.84564	0.607723	0.7992	0.824769	0.543512	0.869047	0.72626	0.998106	0.758919	0.985019	0.82626	0.880101	0.962895	0.980458	1.21786	1.05765	1.04111	1.19598	1.01541	1.05908	0.83671	0.89575	1.18574	1.00898	0.940196	0.804645	0.675409	1.06784	0.79897	0.889303	1.04118	0.971995	0.949582	0.956742	0.857264	0.801627	1.06993	1.0501	1.09052	1.16184	1.0448	0.898536	1	0.821558	1.0777
229882_at	RPS15A	1.10977	1.25839	1.05441	0.550436	0.687181	0.588192	0.953447	0.507441	0.876532	0.675884	0.811605	1.17619	1.48436	1.04209	1.68719	0.496582	0.451342	0.520508	0.664532	0.62797	0.460496	0.915784	0.667226	0.912103	1.45215	1.42053	0.898519	1.62297	0.701625	0.989474	1.16467	1.15225	1.50525	0.733574	0.908718	0.698113	0.669446	0.745755	1.02757	0.939366	0.81867	1.42691	1.37535	1.20196	1.37824	1.42089	1	1.01499
215466_at	RPS15A	0.85567	0.907225	0.917439	1.22021	0.797081	0.939976	0.963868	1.34539	0.946517	0.900891	0.989152	1.11451	0.956758	0.873152	0.8957	1.59502	0.956413	1.06148	1.13802	0.910705	0.965994	1.41133	0.89998	0.761733	0.998268	0.868968	1.03917	0.925191	0.928505	1.09409	1.00674	0.884258	0.806113	1.37873	1.69798	1.78037	1.23159	1.29921	1.10673	0.962303	1.00199	0.949736	0.924456	1.01192	0.9185	1	0.905327	0.853695
200781_s_at	RPS15A	0.988118	1.0952	0.971556	0.910771	1.05544	1.00936	1.02287	0.869815	0.582169	0.863369	1.03854	0.770978	1.04399	0.837783	1.11919	1.0034	1.07064	1.17868	0.961538	1.11274	1.02409	1.19833	0.789233	0.778504	0.939298	1.02508	1.08215	0.963624	0.848594	1.02401	1.14313	1.13384	1.13942	0.807978	0.927768	0.819558	1.05422	1	0.906898	0.944298	1.05689	0.845288	0.91189	0.859108	1.13934	1.10091	1.09362	1.05864
1569698_s_at	RPS15A	0.882312	1.06063	0.883748	1.1588	0.891183	0.891151	1.19488	1.68917	0.779713	0.88295	1.02531	1.02568	0.964007	0.985231	0.902845	1.41644	0.986655	0.966797	1.02664	0.909489	1.06801	0.926462	0.981396	0.951727	0.844801	1.06286	1.18388	1.12779	0.919828	0.972364	1.06228	0.906374	0.954343	1.19152	1.26733	1.12869	1.21008	1.04098	1.06486	0.971311	1.00565	1	0.94222	1.03921	0.982531	0.927634	0.857588	0.760359
1560673_at	RPS15A	0.964669	1.00929	1.03252	1.13466	0.820268	0.995568	0.881771	1.18299	0.992732	1.00336	1.34175	1.24196	0.988582	0.96767	1.05186	1.01602	1.02582	0.940656	1.02098	0.979838	0.923556	1.08999	1.08199	1.06117	1.07754	0.942016	1.13527	0.990011	1.06224	1.10769	0.878592	1.21859	1.02516	1.00134	0.998485	1.03028	1.04989	1.04678	1.00231	0.903302	0.996179	1	1.02102	1.09247	0.974122	0.976517	0.985872	1.14627
200819_s_at	RPS15	0.899623	0.966448	0.905621	1.0832	0.801034	0.820949	1.0059	0.932908	0.970645	0.904704	0.909094	0.86715	0.94307	0.899818	0.943207	1.03951	1.02091	0.997078	1.0075	1.0861	1.04742	1.11005	1.08344	0.976481	1.10389	1.02445	0.990762	0.984983	0.990618	0.999314	1.06705	0.989617	0.992623	1	0.898746	0.861406	1.07541	1.06113	0.974613	1.00787	1.02738	1.0121	1.07052	1.05616	1.10541	0.876343	0.962964	0.953688
1563014_at	RPS15	1.09015	0.993162	0.857558	0.677179	1.34972	1.14884	1.00289	0.896574	1.00849	0.77427	1.2853	0.809439	0.824515	1.11395	0.949496	0.827707	1.14288	1.25349	0.8136	1.25603	1.04339	0.63378	0.957173	0.78101	0.947954	0.768364	1.26148	0.943173	1.0144	0.776229	1.25912	0.908012	1.20641	0.846572	0.813982	0.882281	0.902258	0.907815	0.965227	1.04474	1.03177	0.969069	0.723393	1.04143	1.05292	1.18431	1.12698	1
241241_at	RPS14	0.993413	0.949667	0.908799	0.953585	0.787183	0.97377	1.03865	0.91724	0.883078	0.765097	0.874667	0.732489	1.00478	1.11081	0.811077	1.01097	0.894698	1.02457	1.02257	0.995604	0.903171	0.960983	1.11017	0.969069	1.539	1.03416	1.03378	1.60798	1.51923	1.10051	0.975002	0.874667	1.09109	0.907356	1.10107	0.920958	1	0.890347	0.909949	1.07809	0.933009	1.35094	1.42985	1.13531	0.823979	1.39119	0.936926	0.917704
214245_at	RPS14	0.794753	0.644467	0.60336	0.990261	0.56461	0.696551	0.668601	0.964286	0.659964	0.836603	0.638098	0.668746	0.694592	0.66672	0.551252	0.994059	0.594749	0.68066	1.14503	0.739907	0.912252	0.878053	0.783156	0.790831	0.959181	0.572722	0.656992	0.887426	0.860039	0.923189	0.717513	0.720343	0.655191	1.04267	1.4248	1.15821	1.38163	1.12442	1.08524	0.892504	0.712118	1.1293	1.14499	1	0.895733	0.840752	0.750727	0.733839
208646_at	RPS14	0.71503	0.862902	0.722505	0.903563	0.69379	0.653962	0.814807	0.55998	0.571751	0.776539	0.620934	0.561601	0.80941	0.656068	0.785792	1.00569	0.997296	1.20419	1.0113	1.0793	1.24533	1.01966	0.871766	0.945528	0.941404	0.871294	0.88461	0.686016	1.00453	1.03434	1.01488	1.03181	0.92673	1.03573	1.06178	0.957762	1.06655	1	0.965821	0.958108	0.995281	0.996144	1.08681	0.882791	1.12186	0.981396	1.06167	0.992122
208645_s_at	RPS14	0.630447	0.811312	0.708706	0.950835	0.604014	0.526977	0.694316	0.698339	0.645748	0.763001	0.643188	0.646167	0.764379	0.554386	0.69713	1.06971	0.889127	1.05712	0.983881	0.899201	1.02244	1.06286	0.915454	0.954895	0.872585	0.875678	0.890991	0.743819	0.999495	0.95486	0.979908	0.953241	0.81619	1	1.08508	1.04769	1.13991	1.03895	1.0279	0.900567	1.04165	0.909259	1.02746	0.922624	1.00362	0.876817	0.855362	0.901086
200018_at	RPS13	1.07114	1.01844	1.0863	1.11178	0.797542	0.760304	0.909063	0.80623	0.847122	0.997188	1.07506	0.862496	1.07397	0.953517	0.855393	1.04535	1.04113	1.13769	1.01104	1.07056	1.10131	1.26765	0.963626	1.02143	0.93713	1.05384	1.18585	0.919596	0.960325	1.02279	1.0701	0.948605	0.977858	1.00072	1.02735	1	1.06809	1.04346	0.890316	1.00605	1.18064	0.913802	1.04165	0.991873	1.0388	0.947202	0.94888	0.95424
213377_x_at	RPS12	0.924223	0.985444	0.908307	0.912944	0.962894	0.928103	0.900501	0.866868	0.978211	0.945253	0.828725	0.919695	1.02109	0.94256	1.00369	0.979908	0.934629	0.993843	1.00616	0.926997	0.967425	1.00079	0.963137	0.975108	0.954067	0.922623	0.935101	0.940248	0.981112	0.963904	0.958211	1.0379	1.04192	1.01492	0.995748	1	1.00994	0.966553	0.972013	0.988903	0.995604	0.971733	1.03237	0.933212	0.935642	1.02879	1.0155	1.01962
213350_at	RPS11	0.981467	0.786274	0.990368	0.750212	1.33488	0.827588	0.86007	0.376913	0.789347	0.817724	0.786785	1.16943	0.887842	1.42619	0.873972	0.497318	0.887971	1.43176	0.658702	0.965854	0.999965	0.877958	0.969349	1.14805	0.541035	1.19165	0.88842	0.819735	1.14967	0.940588	1.00783	0.947542	1.06879	1	0.708346	0.680661	0.565059	0.663285	0.9676	1.00239	1.07226	0.79123	1.01411	1.21929	0.917107	1.05125	1.18499	1.05544
200031_s_at	RPS11	1.14702	1.06732	1.10689	1.0872	0.937805	0.909915	1.01907	1.02176	0.837872	0.874224	1.0191	0.782026	1.14652	0.855145	0.999422	1.06524	1.12291	1.14404	1.05807	1.11258	1.28466	1.12991	0.936656	0.753796	1.0575	1.05243	1.02705	0.950421	0.913636	0.993377	1.12649	1.02864	1.00239	0.816248	0.907717	0.870821	1.12324	1.11343	0.982742	1.01097	1.09698	1.04109	1.00318	1.11162	1.14321	0.955343	0.984804	0.979944
216505_x_at	RPS10 ; LOC388885	1.01082	0.944639	0.914429	1.48978	0.654198	0.679531	0.778756	0.914396	0.618137	0.955585	0.769808	0.691214	1.05144	0.713173	0.719796	1.15675	0.862683	1.1202	1.35705	0.98662	1.1221	1.51458	0.961261	0.755268	0.83431	0.884418	0.893633	0.65297	0.964286	0.991728	1.02809	0.748507	0.842851	1.16944	1.21828	1.12641	1.4299	1.37988	1.0642	0.979377	1.18804	0.906537	1	0.89693	1.01067	0.737799	0.760304	0.787524
217336_at	RPS10 ; LOC158104 ; LOC388885 ; LOC390842 ; LOC401817	1.07312	1.04588	0.820268	1.81517	0.514955	0.816942	0.794609	1.60775	0.793433	0.921257	0.928706	0.675664	1.35911	0.775221	0.832684	2.00426	0.690664	0.9786	3.31704	0.97033	0.984448	1.72623	0.805997	0.809263	0.559727	0.44735	0.925358	0.325509	0.877514	0.846021	1.04301	0.722127	0.839812	2.00108	1.70129	1.92644	2.50218	2.50309	1.49356	1.04761	1.00195	0.848776	0.940384	1	0.995028	0.71693	0.622348	0.851786
237703_at	RPS10	0.854775	0.945117	0.754124	0.380661	1.74283	1.22361	1.06113	1.07973	0.751296	0.358278	0.975495	0.440966	0.713868	1.10737	0.971732	0.75005	1.41424	0.972821	1.00239	1.14041	0.703961	0.857836	0.909094	1.11887	0.74253	0.817459	0.661587	0.578919	0.611962	0.566039	0.521957	0.801613	1.24353	0.95918	0.82276	0.894182	0.902454	0.784798	0.534181	1.25467	1.1129	1.34369	0.510714	1.34899	1	1.44746	1.13122	1.04724
214001_x_at	RPS10	1.3432	1.09607	1.30382	1.00923	1.18594	1.10773	1.38307	0.644629	0.610947	0.70297	0.711116	0.723812	1.39743	0.822523	1.02272	0.527491	1.29229	2.23781	0.888548	1.78849	1.1402	1.45239	0.843886	0.594803	0.617869	0.763083	0.735883	0.67335	0.64226	1.1614	1.24297	1.52039	1.3319	0.407051	0.477224	0.567554	0.934325	0.602228	0.92184	1.04538	1.15725	1.2237	0.833663	1.75813	1.5836	0.959527	1.28656	1.27467
211542_x_at	RPS10	1.09734	1.06309	1.07079	1.14809	0.776762	0.878212	1.08293	0.91991	0.772622	0.972943	0.985908	0.931058	1.05308	0.828126	0.894213	1.02987	1.04811	1.12093	1.17817	1.13556	1.09247	1.25313	1.01126	0.799792	1.29416	1.19453	1.00954	1.0271	1.07677	1.03008	1.113	0.947475	1.01484	1.10677	1.07176	0.979996	1.12401	1.05182	1.01082	1.00882	1.14222	0.947406	1	0.959527	1.20641	0.889511	0.893309	0.969454
200817_x_at	RPS10	1.10115	1.02916	1.01279	1.10769	0.795929	0.810083	1.02645	0.89473	0.819261	0.994526	0.973911	0.911033	1.02338	0.783326	0.882536	1.0169	1.03021	1.10641	1.18739	1.06967	1.06701	1.21691	0.988938	0.862371	1.16295	1.13016	0.997836	0.923356	1.03348	0.99467	1.0718	0.925091	0.992517	1.08363	1.07506	1.00116	1.12446	1.0667	1	1.0144	1.13032	0.92616	0.992373	0.935845	1.11065	0.861998	0.888035	0.938247
200095_x_at	RPS10	1.12755	1.0699	1.00235	1.02468	0.959388	0.980439	1.01294	0.880212	0.857897	0.941675	1.02664	0.94069	1.04913	0.90115	1.01382	1.01877	1.01319	1.05948	1.03599	1.06929	1.05483	1.03378	0.989224	0.891054	1.09508	1.0861	1.08422	0.957	1.02264	0.986762	1.07645	0.995963	1.00783	1.01089	1.04928	1.04482	1.06528	1.01338	1.00732	1	1.03095	0.912482	0.974052	0.880244	1.06148	0.993377	0.976587	0.98751
217670_at	RPLP2	0.875488	0.869439	0.912087	1.06002	1.0711	1.05666	0.947954	0.974755	0.839448	0.684012	0.859449	0.968439	1.07545	0.93625	0.829982	1.14867	0.968369	0.985729	0.910244	0.966901	1.16295	0.96439	0.907422	0.886977	0.721462	0.792259	0.892407	0.738759	0.890346	0.945151	0.925559	0.997079	0.865366	1.003	1.06778	1.04053	1.0907	1.03013	1.05034	0.881453	1.0311	0.946039	1	0.94792	0.943991	0.903693	0.933009	0.944536
200909_s_at	RPLP2	0.916065	1.0736	0.777141	0.901054	0.640441	0.710678	0.939247	0.791931	0.839721	0.894085	0.670233	0.62931	0.976835	0.818478	0.777493	0.897093	1.01162	1.15477	1.00373	0.960394	1.1123	1.18615	1.05084	0.919645	0.927148	0.812456	0.917423	0.684221	0.72184	0.878687	1.02178	0.766591	0.815807	0.975989	0.892311	1	1.05991	1.04758	0.896073	1.12718	1.25925	1.2464	1.07347	1.10334	1.01934	0.753552	0.732145	0.770337
200908_s_at	RPLP2	1.35911	1.17604	1.13938	0.798694	1.09504	0.890733	1.31964	0.366285	0.542189	0.793318	0.942525	0.940451	0.972715	0.692212	0.82705	0.572122	1.07739	1.89926	0.716632	1.07095	1.05034	0.931797	0.947439	0.90585	0.934628	1.27688	0.85889	1.14412	0.76471	0.922355	0.829053	0.814599	0.938484	0.543836	0.596858	0.583853	0.628764	0.571503	0.886496	1.02686	1.12824	1.00827	1.07366	1.10003	1.20467	0.816602	1.06878	1
244191_at	RPLP1	0.848163	0.907258	1.47736	1.06416	1.01294	1.3431	1.06821	0.744517	1.11226	0.96272	1.00087	1.40716	1.00521	1.3655	1.33962	1.01455	1.02649	0.902129	0.901477	1.21832	1.05872	1.24411	1.03962	0.896283	1.42064	1.77485	1.28874	1.36467	0.934561	1.31166	1.1282	1.09654	1.0841	0.845411	0.955239	0.830462	0.935304	0.996755	0.839145	1.24537	1.00094	0.983028	1.08324	1.06501	1.26367	0.946859	1.20328	1.21951
200763_s_at	RPLP1	1.06516	1.07033	1.04455	0.982602	0.972435	0.914527	1.03595	0.938756	0.936722	0.989366	0.988008	0.904411	1.04225	0.977433	0.952209	1.02065	1.02605	1.0117	1.03483	1.07428	1.07607	1.04716	0.923823	0.926427	1.02301	1.04648	1.00094	0.949119	0.930788	0.957172	1.00565	0.969278	1.00384	0.97138	0.936452	0.997619	1.10793	1.03445	1.02264	1.04663	1.09046	1.01881	0.984093	1.05391	1.02006	0.98104	0.976517	0.938009
214167_s_at	RPLP0 ; RPLP0-like	0.877831	0.96781	0.912483	1.23732	0.74202	0.796389	1.01748	0.864367	1.00333	0.903563	0.718861	0.936858	1.13089	0.815129	0.852031	1.06171	0.906308	1.01426	1.05849	0.92817	1.04446	1.21665	1.12861	0.96767	1.10393	1.04113	0.753906	0.821394	1.12991	0.847428	0.944007	0.860364	0.909325	1.05118	1.05612	0.927298	1.0647	1	0.989867	0.971101	1.10659	1.06809	1.06462	1.05536	1.12383	0.868058	0.924089	0.867681
211972_x_at	RPLP0	0.948399	0.971136	0.947507	1.15733	0.874287	0.8907	1.03278	0.989187	0.979838	0.866835	0.928538	0.933581	1.07587	0.959768	0.925091	1.07149	0.908963	0.967006	1.01217	0.949838	1.01002	1.04689	1.02371	0.917802	0.98637	0.921723	0.934595	0.848561	1.06929	0.867869	0.976198	0.907585	0.969662	1.00025	1.01192	0.97268	1.03719	1.00127	1.01371	0.94086	1.01236	1	0.979838	1.00649	1.01038	0.923488	0.944912	0.903432
211720_x_at	RPLP0	0.987155	1.02461	0.991838	1.16177	0.936792	0.972366	1.06347	1.05357	0.976518	0.888035	0.974122	1.0042	1.1183	1.00729	0.995532	1.10099	0.986656	1.01521	1.01455	0.987511	1.03416	1.08246	1.05842	0.913934	0.989368	0.981822	0.987263	0.913274	1.07095	0.931294	1.02058	0.996755	1.01397	0.998053	1.05254	1.03835	1.05964	1.01587	1.06748	0.975037	1.00551	0.997838	0.967322	1.03378	1.04339	0.990869	1	0.983172
208856_x_at	RPLP0	0.984947	0.98901	0.978599	1.14594	0.918899	0.9683	1.03334	1.03356	0.970295	0.883189	0.965994	0.992301	1.10705	1.0055	0.984236	1.11604	0.977646	1.01844	1.00965	0.974332	1.02983	1.07234	1.01237	0.913157	0.984448	0.954136	0.988367	0.880006	1.0562	0.917837	1.02872	0.994562	0.998502	1.0034	1.08551	1.00246	1.05887	1.02102	1.03782	0.964146	1	0.989995	0.963207	1.02694	1.06509	0.973489	0.985872	0.981963
201033_x_at	RPLP0	0.97673	1.00134	0.988225	1.14317	0.920326	0.957728	1.06501	1.03434	0.98876	0.887523	0.971242	0.999135	1.10218	1.00779	0.984768	1.1196	0.974193	1.00914	1.00856	0.979095	1.02734	1.06347	1.04293	0.907324	0.994238	0.967391	0.976306	0.867682	1.05095	0.91734	1.011	0.991514	0.996828	0.987797	1.01874	1.02073	1.05487	1.00652	1.03872	0.967741	1.01202	0.996684	0.966309	1.02664	1.05995	0.97349	1	0.974368
200032_s_at	RPL9	0.948913	0.9374	0.873152	0.947613	0.918269	1.01265	0.879863	0.960152	0.956759	0.999784	0.863214	0.897774	1.02471	0.938315	0.983312	0.902651	0.900046	0.958212	1.00362	0.964183	0.924491	0.918965	0.961887	0.953724	0.819588	0.853665	0.873215	0.798869	0.923824	0.959389	0.910508	0.980829	1.03974	0.954206	0.867683	0.937164	1.00714	1.03319	0.933213	0.942424	1	1.01752	1.03222	0.99564	0.919131	0.99388	1.00289	1.00492
200936_at	RPL8	0.837086	0.832325	0.793233	1.36886	0.493489	1.0574	0.969209	0.874367	0.995173	0.853063	0.760908	0.583063	0.773263	0.903089	1.03075	1.03175	1.32072	1.10699	1.00051	0.901086	1.4135	1.31137	0.956691	1.23634	1.35551	1.4598	0.845793	1.21738	1.05502	1.01333	1.27751	0.943104	0.865116	0.955861	0.995748	1.00251	1	0.99293	0.849099	1.05393	1.23882	1.01716	1.25358	1.25467	1.23362	1.09093	0.916032	0.894683
233013_x_at	RPL7L1 ; LOC401197	1.96431	1.90903	1.08371	0.887313	1.61019	1.99415	1.44446	0.826438	1.34748	0.931646	1.62582	0.873908	1.28475	1.37094	1.93021	0.74713	1.28484	1.44191	0.768752	1.56679	1.00812	0.560334	1.25175	1.13482	0.721097	1.04603	1.82006	1.10155	0.900176	0.68892	1.57929	1.78462	2.05546	0.642119	0.815527	0.707375	0.864055	0.94597	0.970749	0.998051	0.990028	1	1.09692	1.08842	1.27155	1.68281	1.88944	1.84998
1561770_at	RPL7L1	1.34359	1.28002	1.10665	1.06102	0.850863	0.799849	1.04308	0.823831	1.1535	1.1232	1.11749	1.14107	0.990797	0.934291	0.87312	1.14536	0.905327	0.96781	0.93923	1.04286	1.01455	1.83031	1.04928	1.07389	1.41113	1.44548	0.986941	1.16724	0.894343	1.13367	1.22198	0.87208	0.993808	1.12364	1	0.941132	1.03438	0.951658	0.903009	1.53528	1.23035	1.01111	1.21038	1.04572	1.20267	0.948776	0.971136	0.886625
234875_at	RPL7A ; RNU36B ; LOC133748 ; LOC388474	0.581654	0.535079	0.62425	1.91099	0.542395	0.467881	0.682839	1.03957	0.548224	0.727441	0.669458	0.808168	1.01894	0.762023	0.577134	1.31244	0.800673	1.05165	1.91099	0.886257	1.07733	1.28961	0.684914	0.889881	0.29602	0.397012	0.673873	0.238781	0.834476	0.674287	0.896882	0.752832	0.731842	1.55434	1.66449	1.09467	2.07741	1.68457	1.18326	0.956914	1.0994	0.941693	0.879117	1	1.02436	0.638109	0.771827	0.702551
234873_x_at	RPL7A ; LOC133748 ; LOC388474	0.768031	0.811841	0.795184	1.07405	0.757181	0.805182	0.89758	0.876248	0.732013	0.850311	0.895637	0.971032	1.02198	0.941065	0.899982	1.01477	0.967461	1.11403	1.12462	0.956828	1.05399	1.11854	0.847306	0.977082	0.857217	1.00471	0.877072	0.80344	1.08857	0.813602	1.0208	0.94188	0.920227	1.12275	1.08426	1	1.10091	1.18774	1.04437	0.978282	1.07018	1.01587	0.941677	0.97807	1.0317	0.897125	0.951521	0.930655
224930_x_at	RPL7A	0.835215	0.844679	0.861562	1.11443	0.729796	0.811722	0.909654	0.875995	0.765319	0.903955	0.932673	0.957036	1.02894	0.972295	0.951521	1.01572	0.989296	1.08246	1.09583	1.037	1.14362	1.1395	0.939163	1.04045	0.961747	1.05987	0.95056	0.906374	1.14404	0.834883	1.0452	0.91691	0.960707	1.15358	1.1466	0.99094	1.11693	1.18393	1.02449	0.995317	1.09599	1.05216	1	0.990727	1.10993	0.95276	0.982105	0.974545
217740_x_at	RPL7A	0.857279	0.859293	0.920093	1.08074	0.833646	0.867307	0.923222	0.894925	0.806812	0.917538	0.949667	0.938756	1.02036	0.964459	0.917571	1.0047	0.964878	1.02309	1.07832	0.985836	1.05666	1.06363	0.907585	1.00729	0.907094	1.02671	0.930923	0.898356	1.07735	0.884642	0.999277	0.935033	0.943138	1.07397	1.10865	1.0397	1.06274	1.09785	1	0.959803	1.02798	1.02032	0.957276	0.977433	1.02213	0.926427	0.936554	0.926729
217092_x_at	RPL7 ; LOC90193 ; LOC388401 ; LOC389305 ; LOC392550 ; LOC439954	0.986726	1.04207	0.953723	0.94365	0.917638	0.894988	0.928439	1.03569	0.782704	0.900045	0.956758	0.979908	0.98104	0.844373	0.887907	1.12824	0.934222	1.05019	1.38128	0.938958	0.978988	1.04448	0.973277	1.01184	0.895441	0.933953	0.959146	0.705793	0.895603	0.969488	0.977433	0.991656	0.981289	1.15917	1.15516	1.34068	1.1162	1.11109	1.16202	0.937128	1.01918	0.952035	0.988295	0.925158	1	1.00863	0.978069	0.995027
216588_at	RPL7 ; LOC90193 ; LOC388401 ; LOC389305 ; LOC392550 ; LOC439954	0.883876	0.883237	0.755978	0.818552	0.77198	0.933549	0.798695	0.901998	0.699627	0.787069	0.734662	0.714255	0.746321	0.841907	0.779854	1.02102	0.843886	0.821988	0.957036	0.903857	0.864741	0.938823	0.929848	0.889447	0.826991	0.85388	0.840844	0.812309	0.798234	0.823176	0.982282	0.868058	0.859883	1.03704	1	1.08355	1.05689	1.03319	1.00601	0.817488	1.00362	0.910573	0.840237	0.82282	1.14115	0.879799	0.989117	1.05525
216580_at	RPL7 ; LOC90193 ; LOC388401 ; LOC389305 ; LOC392550 ; LOC439954	0.950559	0.865616	0.808971	1.2245	0.82717	0.565263	0.981537	1.52517	0.739506	0.876817	0.716373	0.852278	0.849635	0.859076	0.815836	1.77626	0.860753	1.01679	1.8241	0.84988	1.00787	1.1402	0.925827	1.00362	0.821395	1.0087	0.990153	0.887265	0.791144	0.883269	0.937468	0.798521	0.845838	1.68746	1.71697	1.21253	1.74447	1.2666	1.98639	0.992014	1.43093	1	1.14536	0.961191	0.876564	0.82178	0.874667	0.890218
239493_at	RPL7 ; LOC389305	1.64617	2.6516	1.66531	0.641935	1.09212	0.645142	1.12081	0.378072	1.11178	0.750267	0.9374	0.908373	1.09251	1.2822	1.17825	0.662711	0.624104	1.09046	0.753743	0.94816	0.951934	0.915321	1.08983	0.794954	1.14627	1.31802	0.837208	1.13056	0.883365	0.599537	1.11661	1.19678	1.25994	0.573612	0.708143	1.22875	0.520546	0.961331	1	1.10111	0.836966	1.07079	1.05582	0.962651	1.1664	1.05163	0.820742	0.964321
212042_x_at	RPL7	0.996612	1.02371	0.960254	0.902455	0.912484	0.937705	0.880944	0.996	0.936825	0.935473	1.01561	0.945254	0.997294	0.918898	1.01602	0.986833	0.928909	0.985551	0.993844	0.94498	0.931293	0.91291	0.974721	0.983987	0.741887	0.889864	0.97226	0.793777	0.951452	1.0187	0.97694	1.01649	0.980865	1.03054	1.01591	0.999458	1.06125	1.014	1.09976	0.967217	1.08606	0.990941	0.980864	0.959007	0.920593	0.994274	1.01679	0.995279
200717_x_at	RPL7	0.983524	0.996755	0.984946	0.968859	0.928672	0.944945	0.918235	0.982849	0.933651	0.941845	0.978564	0.929915	0.977398	0.982104	0.99026	1.02445	0.960323	0.999531	1.03367	0.964842	0.965261	1.00929	0.949084	0.987688	0.908306	0.937095	0.9614	0.887873	0.95963	0.979838	0.960532	1.01752	0.988402	1.01973	1.01686	0.991012	1.06079	1.0511	1.04094	0.931226	1	0.991764	1.00112	0.942254	0.963103	1.00155	0.984982	0.994417
200034_s_at	RPL6	1.00431	0.985623	0.960741	0.944367	0.928539	0.966309	0.849482	0.862776	0.993951	0.912055	0.991263	0.859729	1.00242	0.900535	0.982071	0.983206	0.859729	0.976799	1.05677	0.935844	0.84349	0.952243	1.04939	1.04822	0.890958	0.950114	0.890316	0.925861	0.998881	0.872552	0.923789	0.98214	0.961574	1.00235	0.954654	1.01371	0.973314	1.04849	0.913307	0.958315	1.03039	1.09326	1.04169	0.969525	0.912582	1.00098	0.990977	1.00351
210035_s_at	RPL5 ; RNU66 ; LOC388907	1.13494	1.02076	0.99449	0.93338	1.17155	1.05647	1.15997	0.920326	1.02047	0.972961	0.985267	0.861531	0.863837	0.991692	1.00206	1.00641	0.93818	1.003	1.00228	1.07327	0.997872	0.991692	0.974087	0.997439	1.03666	0.90451	1.11298	1.12759	1.22348	0.963312	0.868372	1.00148	0.952587	1.00242	1.02135	0.912054	1.02772	1.01716	0.951006	0.949222	0.979165	0.895798	1.04917	1.06075	0.967076	0.895571	0.92179	1.1356
210034_s_at	RPL5 ; LOC388907	1.73458	2.03277	1.30128	0.456572	1.30495	1.03648	0.947817	0.581076	1.24353	0.648365	1.6038	0.81055	1.96176	1.63775	1.88491	0.536967	0.806462	0.985801	0.853942	1.03633	0.536618	0.575542	2.52981	1.05445	0.986798	0.795586	0.949873	0.874035	0.941948	0.536676	0.997836	1.54178	1.70191	0.868999	0.877704	0.780446	0.780446	1.03032	0.778307	0.545134	0.701398	1.14743	1	1.06393	0.934628	1.50113	1.04323	1.10402
242501_at	RPL5	0.86856	1.02879	0.950353	0.988439	0.931865	1.06593	0.933751	1.22875	0.97061	0.838721	0.894795	0.99431	0.945492	1.08551	0.994526	0.974966	1.31897	1.10625	1.099	0.97068	1.16114	0.957312	1.00282	0.911692	1.09536	1.22503	1.12836	1.24906	1.03378	1.08262	1.23994	1.04256	1.18427	1.13024	0.952897	1.03722	0.990154	1.11194	0.992086	1.14627	1	0.952965	0.975248	1.00922	1.31062	1.0511	1.50384	0.969909
213080_x_at	RPL5	0.970295	0.982425	0.918334	0.908964	0.991264	0.963453	0.878498	0.868028	0.950184	0.842091	0.952588	0.936015	0.94382	1.02047	0.971278	0.967916	0.969945	0.992841	1.06489	0.95984	1.07432	0.934057	0.959942	1.02483	0.913837	0.977752	0.922856	0.908833	0.962617	0.924459	0.992625	0.998449	0.983419	0.995712	0.966448	1.08297	1.03696	1.06244	1.01444	0.922724	0.961159	0.962061	1	0.874067	0.937841	1.01327	1.00758	1.00525
200937_s_at	RPL5	0.951178	0.964669	0.944127	0.909916	0.872395	0.932167	0.818847	0.732966	1.03446	0.798291	0.794609	0.919828	1.00166	1	0.9588	0.903628	0.927433	1.03584	1.09307	0.911429	0.972645	1.00532	1.07405	1.053	0.835727	0.923589	0.851786	0.886977	1.1033	0.98744	0.929109	1.01631	0.985729	1.01411	0.966622	0.943685	0.990082	1.06948	0.911396	0.959838	1.05266	1.08012	1.09173	0.939806	0.951075	1.00333	1	1.01466
1556498_at	RPL5	1.33923	1.84398	1.234	0.818138	0.944946	0.828126	0.921357	0.785366	1.06455	0.797081	1.24469	1.4871	2.20635	1.22224	1.06067	0.811517	0.782308	0.92429	0.914925	1.01389	0.682951	0.773655	1.08983	1.00492	1.00703	1.25712	1.0918	1.53884	1.90786	0.91212	0.894601	0.837268	0.918832	1.15233	0.990332	1.00914	0.976517	1.03132	1.06994	0.951865	0.826393	1.05228	1	1.01675	0.916049	1.252	0.912482	0.836603
201492_s_at	RPL41	0.977788	0.985177	1.00689	1.08359	0.901917	0.864305	0.939299	1.00536	0.949668	1.03638	0.958661	0.962513	0.940724	0.945288	0.947645	1.07887	0.950748	0.956137	1.01977	0.983881	1.02879	1.07475	0.954756	0.945971	0.907422	0.954756	0.974967	0.897968	1.01301	0.986282	0.97033	0.942322	0.946175	1.06589	1.077	1.04209	1.03745	1.04813	1.06282	1.02146	1.01301	0.931327	1	0.955378	0.978088	0.903238	0.910064	0.931327
226556_at	RPL4	1.80116	1.69073	1.41102	1.43435	1.13835	0.777015	2.1799	1.32193	1.87027	1.23391	1.49094	0.970733	0.867667	1.30523	1.65511	1.12796	1.65404	1.4526	0.72727	1.45804	0.766147	1.13621	1.5298	1.45933	1.51387	2.01166	1.18491	2.12333	0.466118	1.15984	1.0308	1.44264	0.804195	0.692713	0.758878	0.686537	1.02036	1	0.874335	0.998323	1.65927	1.51212	2.13456	1.68123	1.39511	0.991084	1.10751	1.01309
226190_at	RPL4	2.24801	1.39998	1.75775	1.39421	2.30075	1.02072	1.80967	1.12543	1.05437	1.00282	2.47004	1.92954	1.28503	1.58778	1.70831	0.996251	1.46619	1.28503	1.35069	1.36343	1.02664	1.00718	0.776299	0.945287	1.18106	1.38028	1.56218	1.10977	0.784302	1.12885	0.935844	1.38108	1.14259	1.15341	0.73684	0.974157	0.953929	1.20702	0.812162	0.852647	1.26637	0.970119	1.38768	1.26806	1.02471	0.978988	1.168	1
211710_x_at	RPL4	0.783327	0.957744	0.808914	0.953379	0.643606	0.860644	1.08142	0.876866	0.924891	0.872207	0.860644	0.884131	1.02577	0.985445	0.935221	0.945356	1.07529	1.1664	0.90314	1.07393	1.04039	1.22937	0.940096	1.08653	1.21251	1.15918	0.907161	1.04503	1.00043	0.933752	1.14138	0.943599	0.968509	1.0376	1.02512	0.918501	0.987939	1.0055	0.910509	1	1.12828	1.13794	1.05445	1.12421	1.21584	0.99899	0.974474	0.966221
201154_x_at	RPL4	0.792718	0.980494	0.7976	0.993576	0.636302	0.833874	1.09174	0.889897	0.914412	0.874367	0.846772	0.859884	1.01609	0.946517	0.942033	0.961747	1.06647	1.21735	0.928908	1.06148	1.03582	1.22158	0.940384	1.08029	1.2045	1.13277	0.939045	1.04875	1.00649	0.922289	1.10907	0.931999	0.95455	1.00596	0.996323	0.943786	0.99636	1.01455	0.92274	1.00851	1.11096	1.13835	1.05308	1.10609	1.17189	1	0.963643	0.928975
200089_s_at	RPL4	0.819675	1.03244	0.802975	0.987618	0.640498	0.813364	0.928438	0.924555	0.847888	0.852431	0.833165	0.869375	0.975846	0.907978	0.894956	0.974965	0.952208	1.13967	0.951246	1.02294	0.994812	1.14652	0.898843	1.04633	1.00416	1.07172	0.891118	0.926897	0.969068	0.934088	1.0397	0.916941	0.931729	1.06539	1	0.924555	1.04712	1.04587	0.963763	0.982742	1.10186	1.0892	1.04875	1.07708	1.12166	0.953964	0.934492	0.92931
1562440_at	RPL4	0.856814	1.06386	0.872237	0.812895	1.4716	1.25114	0.851539	0.97694	0.903563	0.945492	1.04731	1.04282	1.51244	0.99205	1.12381	0.925626	0.900695	1.11753	1.17079	1.22308	0.946756	0.868748	1.11862	0.939501	1.14247	1.00776	0.870475	1.11334	0.945219	0.940655	0.891537	0.971451	1.20085	0.864117	0.982707	1.05292	1	1.00155	0.909685	0.87353	0.856814	1.03842	1.04656	1.00569	0.955101	1.09235	0.997403	0.937298
206768_at	RPL3L	0.868215	0.78778	1.47059	1.78262	1.06898	0.864148	1.10493	1.07471	0.851816	0.798665	1.01995	1.33002	1.31697	1.00838	0.90811	1.66272	1.17015	1.03285	1.59566	0.878053	1.13314	1.02246	1.10182	0.788121	0.721124	0.68039	0.96081	1.09753	1.13897	1.50541	0.914495	0.819823	1.00416	1.1656	1.19233	1.20951	1.19475	1.20637	1.31199	1.02734	0.906079	0.922789	1	0.954446	1.06921	0.848991	0.982282	0.957415
210115_at	RPL39L	0.773654	0.485621	1.10973	0.685855	0.767103	0.76565	0.5916	0.947714	1.47461	0.558485	0.988885	0.409336	0.637867	0.774577	0.966273	0.907553	0.432668	1.68363	0.712208	1.00307	0.960307	2.67401	3.03748	2.2639	1.51973	1.06875	1.28303	1.23806	1.35631	0.502608	1.15637	0.694792	0.903759	0.8448	0.928539	0.731815	0.926596	0.918964	0.884674	0.758056	1.85942	2.31416	2.46728	1.22127	1.27387	1.19221	1.05053	1
208695_s_at	RPL39	1.11471	1.10386	1.08168	0.966832	1.03203	0.938111	0.915917	1.01272	0.955619	1.06136	1.03959	0.998809	1.03569	0.925559	1.00576	1.02957	0.957139	0.994777	1.05654	1.00543	0.978176	1.01605	0.996071	1.03722	0.872112	0.923089	0.997367	0.817105	0.963381	1.08924	1.00029	0.981361	0.981786	1.02172	1	1.07358	1.09382	1.08234	1.05578	0.996	1.01679	0.966866	1.01947	0.967321	0.935371	0.96561	0.97966	0.957969
221943_x_at	RPL38	1.19272	1.13277	1.13249	0.719278	1.52575	1.18305	1.17151	0.572846	0.909062	1.02861	0.889479	0.884035	1.01261	0.862621	1.06987	0.699804	1.00965	1.54413	1.11371	1.15002	1.08618	0.665349	1.01016	1.13625	0.354392	0.496896	0.746564	0.685397	0.640383	0.999603	1.08387	1.10413	1.011	0.726273	1.05426	0.887603	0.747846	0.905867	0.974826	0.771758	0.975847	0.960186	1.21766	1.16946	1.32339	1.02242	1.29607	1.04648
202029_x_at	RPL38	0.933515	1.06776	0.84346	1.13728	0.842303	0.771479	1.0217	0.800761	0.870208	1.00769	0.898034	0.90757	0.96746	0.759522	0.974685	0.921841	1.06528	1.17299	1.03809	1.15256	1.19251	1.27476	1.01763	1.02253	1.15654	1.15204	1.00145	0.970347	1.05555	1.04363	1.14901	0.972084	1.01049	1.01774	1.04036	0.923823	1.02664	1.06083	0.888998	1	1.14288	0.900047	1.17299	0.921342	1.31202	0.899331	0.894408	0.89964
214041_x_at	RPL37A	1.14921	1.10139	0.844465	0.527377	1.06921	1.41818	1.53014	0.578919	0.98317	1.10721	0.95631	1.00834	1.30544	1.46746	0.949599	0.548987	0.753307	1.09742	0.565385	0.860194	0.554246	0.623856	1.3127	1.20765	0.359808	0.495346	0.755268	0.526368	0.785082	0.901477	0.757509	1.2365	1.00943	0.570554	0.643664	0.646961	0.519813	0.562717	0.826453	0.665637	1.03955	1.39119	0.986085	1.54262	1.1803	1	1.20661	1.20765
213459_at	RPL37A	2.05974	2.60697	1.85681	0.41862	1.38108	1.20537	1.32231	0.50459	1.0843	0.965958	1.18311	0.814424	0.973488	1.49896	1.4148	0.572908	1.03177	1.43249	0.708142	1.25966	1.03095	0.79226	0.994382	0.940248	0.806346	1.18654	0.805298	0.977717	1.14247	0.648037	1.25639	1.51556	0.984235	0.906832	1.01035	0.828305	0.879004	0.857557	0.665877	0.732726	1	1.03767	1.56151	0.602532	0.711937	1.33691	1.3041	1.29884
201429_s_at	RPL37A	1.00369	1.01874	0.981113	1.00674	0.995461	0.979766	0.996035	0.965296	0.975107	0.96767	0.990726	0.91691	0.964948	0.973701	0.997908	0.965018	0.983132	1.00235	1.01947	1.04402	1.0791	0.995101	0.948022	0.955308	0.945083	1.00181	1.0212	0.971873	0.993737	1.00572	1.02976	1.01155	1.00994	0.942764	0.959874	1.00922	1.0125	1.02479	0.97075	0.991728	0.982317	0.985231	1	0.960429	1.01199	0.997621	1.01793	1.02976
224767_at	RPL37	0.780545	0.914528	0.520846	1.13351	0.946722	0.577186	0.824783	0.529456	0.767033	0.738705	0.817474	0.817724	1.12624	0.680857	0.745998	0.782478	1.10969	2.20906	1.45827	1.05186	1.26582	1.72792	1.07482	0.811605	1.6981	1.2163	0.9756	0.934426	1.82919	1.04158	1.0352	1.78488	1.07482	0.98324	0.865585	1.04173	0.954826	1.46334	0.84282	0.804485	1.22074	1.03794	1.27707	1.10625	1.1271	0.933245	0.898876	1
224766_at	RPL37	1.43331	1.57397	1.15325	0.721618	1.09236	0.995603	1.18714	0.572412	0.915204	0.404735	1.63763	1.10091	1.01955	0.613688	0.912812	0.53623	0.902519	1.26103	0.579274	1.38768	0.874288	0.658227	1.27744	1.0798	1.46619	1.31374	0.842804	1.36619	1.64071	0.36334	1.09314	0.905588	1.10131	1.21516	0.88656	0.783722	0.720642	0.633425	1	0.73429	0.78259	0.599981	1.20276	0.650758	1.43871	1.32719	1.23328	1.30639
224763_at	RPL37	1.03032	1.15337	0.997367	0.582821	1.00347	0.494069	0.675603	0.356072	0.865007	0.781856	1.01246	1.19072	1.28072	0.663717	0.705972	0.562311	0.952363	2.00651	1.01062	0.976129	0.950697	1.34216	1.58006	1.17774	1.32762	1.20289	0.931444	0.946414	1.91836	0.864586	0.959163	1.84764	1.44616	0.540615	0.723628	0.742075	0.713353	0.720265	0.55145	0.923189	1.69767	1.05797	1.67351	1.05593	0.890219	1	1.06088	1.03459
200092_s_at	RPL37	1.06562	1.14329	1.05506	1.06416	1.02227	0.956897	0.93338	0.953137	0.895895	0.96991	0.979129	0.887649	1.02649	0.916114	0.963416	0.994167	0.980155	0.990726	1.12486	1.0554	1.05784	1.06786	0.901476	0.980724	0.960878	1.00087	1.00565	0.920625	0.979307	1.06194	1.01712	0.938824	0.938824	0.995459	1.02645	1.00929	1.16249	1.06309	1.03775	0.972997	1.01338	0.865055	1	0.906636	1.01082	0.96802	0.960637	1.00889
1566337_x_at	RPL37	1.10047	1.04244	0.91133	1.04508	0.990904	1.01144	1.06906	0.892891	1.19622	1.39355	1.31441	0.820061	0.79504	0.975988	0.913702	0.975037	0.911067	1.0121	0.839205	0.99917	0.981077	1.29107	1.26637	1.78778	1.51556	2.23918	1.4459	1.59341	0.82708	0.885889	0.975037	0.923389	0.9321	0.82708	0.931797	0.997007	0.883046	1.04727	0.946073	1.63356	1.41987	1.45296	1.43518	1.19432	1.68011	0.955826	1.1315	1
207585_s_at	RPL36AL	0.692563	0.861081	0.687095	1.19777	0.469294	0.595781	0.739253	0.705004	0.941286	1.36642	0.80623	0.632248	0.606835	0.577698	0.731353	1.05302	0.97026	1.02501	1.08724	0.984894	0.837934	1.46408	1.16575	1.14828	0.827603	1.06016	1.12105	0.821796	0.909473	1.22437	0.953673	0.952709	0.806653	1.22833	1.14909	1.1214	1.09894	1	0.865071	1.24225	1.32272	0.79342	1.19801	0.662006	1.14886	0.766951	0.853233	0.640002
201406_at	RPL36A	1.16026	1.04218	1.31778	1.09694	0.850126	0.876089	1.21533	0.56349	0.443474	0.682926	1.14131	1.0909	1.06674	0.770142	1.03722	0.833407	1.0885	1.2544	0.975037	1.30467	1.23319	1.22149	0.57523	0.507844	1.29621	1.37515	1.27467	0.940724	0.943037	0.95925	1.36245	1.16547	1.21678	0.596513	0.641633	0.614309	1.16261	1	0.939129	0.78986	1.05327	0.586897	0.807278	0.751053	1.48388	1.07918	1.09007	1.10945
219762_s_at	RPL36	0.94052	0.96809	0.865679	1.63917	0.500868	0.453016	0.75647	0.723707	0.723236	0.991602	0.646121	0.609008	0.960359	0.719588	0.585627	1.0032	1.00654	1.4031	1.25648	1.33267	1.40122	1.76274	1.14362	0.968299	1.81045	1.41419	0.937535	0.855006	0.845716	0.935962	1.26112	0.695884	0.661443	1.16146	0.775165	1	1.49318	1.20469	0.930167	1.20135	1.64546	1.22008	1.13392	1.45819	0.944212	0.602152	0.665397	0.623248
238026_at	RPL35A	0.674652	0.844053	0.489345	0.832399	0.878561	0.52712	0.716594	0.440123	0.652511	0.617167	0.684185	0.47049	0.574327	0.557407	0.802859	0.866852	1.02275	0.907733	1.03784	1.14395	1.57343	1.08893	1.15905	1.29469	1.13492	1.51176	0.739787	1.05169	0.809892	0.826991	1.02119	1.12192	1.14319	0.846068	0.977558	1.16747	0.99318	1.07523	0.758755	1	1.15248	0.83526	1.48901	0.729888	1.09609	0.971206	1.11328	0.976852
225190_x_at	RPL35A	0.936149	0.963589	0.911132	0.895668	0.89157	0.780108	1.02264	0.738626	0.94539	1.08767	0.774214	0.80757	1.10965	0.854682	0.934898	0.990046	1.00747	1.56874	1.03185	1.02479	1.20497	1.21498	1.05566	1.00511	0.917804	0.942322	0.944026	0.859698	0.890765	1.03722	1.00148	0.978847	0.972786	0.870507	1.0151	0.949702	1	1.00416	0.953517	1.04539	1.18094	1.06071	1.16127	1.1162	1.22326	0.879862	0.925625	0.880625
215249_at	RPL35A	1.06624	1.21148	0.920293	1.16429	1.00638	0.829743	0.934223	1.41439	0.924156	0.942084	0.984306	0.846572	0.952484	0.894214	1.09908	1.17087	1.09314	1.00856	1.09449	0.870884	1.23963	1.10913	0.866742	1.15258	1.10386	1.22149	0.975178	1.02679	0.975037	1.04286	0.987083	0.843642	1.03902	1.47639	1.15959	1.19427	1.52275	1.16295	1.03304	0.973207	0.838963	1.01221	1	0.940452	1.24393	0.957173	0.904085	0.813483
215208_x_at	RPL35A	1.27182	1.47277	0.84057	0.473763	1.42423	1.95868	1.22722	1.12229	1.085	0.702031	1.36083	0.886288	0.840479	1.65004	1.73837	0.83428	1.42892	1.29762	1.38607	1.33633	0.85277	0.538948	1.09728	1.12502	0.862963	1.0151	1.55358	1.08547	0.814159	0.905491	1.48291	1.39728	1.35489	0.897789	0.947611	0.939585	1.16396	0.916793	0.826199	1	0.843398	0.854898	0.841786	1.29668	1.15166	1.59871	1.52179	1.47981
213687_s_at	RPL35A	1.01929	1.08402	0.92269	0.918168	0.744813	0.709422	0.876943	0.815366	0.90608	1.08285	0.788151	0.715133	1.01137	0.694768	0.946723	1.05597	0.944605	1.79198	1.08254	1.15926	1.09212	1.4484	1.03812	1.00638	1.61438	1.28123	1.01367	0.808679	0.772092	1.03487	1.01239	0.942833	0.961921	1	0.93005	0.746752	1.16905	1.11415	0.950972	1.11931	1.42166	1.16093	1.32537	1.14263	1.24789	0.882855	0.929512	0.88088
211976_at	RPL35	0.870129	0.864459	0.867243	0.887074	0.971171	0.880896	0.885953	0.547937	1.18422	0.88378	0.905065	0.957035	1.0723	0.97398	1.00965	0.749671	0.967355	0.86546	0.59548	0.868999	0.830162	1.00413	1.0798	0.981041	1.33455	1.21832	0.656233	1.49464	1.29107	0.829293	1.099	1.20833	0.986869	0.703046	0.703605	0.873151	1.05004	0.690377	0.752627	1.07273	1.14612	0.991728	1.14818	1.14913	1	0.872017	1.08058	1.01056
211456_x_at	RPL35	0.754846	0.615575	1.00329	1.82256	0.748291	0.746887	0.822434	1.64225	0.767061	1.49631	0.89099	1.51086	1.09293	0.694542	0.531296	1.0786	0.860349	1.21231	1.11391	1.58968	1.47038	1.83064	0.890234	0.83428	1.59877	20.253	33.5307	3.30521	1.09587	1.47677	1.16291	0.971347	0.66068	1.16965	1.0438	0.920393	0.834431	0.819587	1	1.30086	1.1754	0.905817	1.01922	1.07114	1.66657	1.06597	0.834401	0.621877
200002_at	RPL35	1.01793	1.13199	0.995387	0.989438	0.864179	0.803555	1.05452	0.65363	0.714925	0.889575	0.845166	0.628219	0.975247	0.914262	1.02701	0.881962	1.01741	1.29014	0.936047	1.22848	1.39693	1.30514	0.880147	0.838357	1.5684	1.46948	1.09995	1.16454	0.798924	0.987225	1.21288	1.05019	1.06763	0.988295	0.932874	0.866993	1.04248	0.990223	0.820207	0.985231	1.14189	0.915386	1.11556	1.0021	1.28567	1	1.00834	0.975775
200026_at	RPL34 ; LOC342994	1.04068	1.13048	0.992085	0.980687	0.845167	0.876754	0.973911	0.984093	0.55994	0.949667	0.990797	0.912153	1.05727	0.997331	0.97082	1.07289	0.98324	1.1198	1.04837	1.10549	1.37267	1.12125	0.708372	0.796535	1.15374	1.06178	1.07265	0.967181	0.938586	1.09686	1.04154	1.03207	1.0285	1.01367	0.993808	1.08661	1.06894	1.09054	1.03532	0.963277	1.01484	0.640267	0.922423	0.9067	1.34398	0.996683	1	0.964878
200674_s_at	RPL32	1.085	1.00029	1.1302	1.09548	0.881039	0.792632	0.921423	0.798089	0.692663	0.982673	1.10461	0.891474	1.04958	0.841663	0.955965	0.920758	1.05574	1.16257	0.951761	1.08536	1.18277	1.34233	0.846908	0.847796	1.11891	1.08035	1.24825	0.876754	0.891923	1.03842	1.13683	0.990761	0.992911	1.00141	0.947234	0.946414	1.06528	1.03659	0.917207	1	1.15291	0.948125	1.0094	1.03914	1.07362	0.943582	0.965366	0.95238
221593_s_at	RPL31	0.970961	0.904608	0.446414	0.764737	0.646669	0.537335	0.556693	0.315531	0.430346	0.8136	0.476501	0.535601	0.503998	0.468142	0.9275	0.779094	1.06347	2.37435	0.880149	1.5792	1.55338	1.01973	1.59892	0.942288	0.765152	0.717306	0.985284	0.502354	0.977875	0.703478	1.30547	1.18707	1.49993	0.935236	0.541719	0.479123	0.974244	0.857836	1.16933	1.03423	0.944979	0.886497	1.68743	0.68311	1.18487	1.04554	1	1.24505
200963_x_at	RPL31	0.85635	0.823176	0.802395	1.05548	0.814688	0.80008	0.899298	0.831783	0.904019	0.98395	0.939026	0.90985	1.02397	0.94147	0.96022	1.03565	1.00976	1.02353	1.10825	0.99971	1.10753	1.12077	0.985231	1.00987	0.916313	0.957656	0.978211	0.874225	1.04467	1.04674	0.9858	0.979129	0.989939	1.06902	1.01356	1.0406	1.13253	1.13081	1.0575	1	1.01547	0.957969	1.07436	0.978281	0.981537	0.916114	0.950834	0.954722
200962_at	RPL31	0.157408	0.614576	0.643095	1.61193	1.09611	0.229062	0.410587	0.23049	0.613511	0.44389	0.394617	1.02368	1.97552	0.36336	0.147668	0.667997	0.598801	2.13036	2.09122	0.19141	1.18249	1.22013	0.175268	1.00217	0.453695	1.05216	0.592519	0.429089	2.9	0.945082	0.666335	0.747211	0.290423	0.934089	0.907651	1.02298	0.672912	1.27178	0.196711	0.519325	0.793864	1.21224	1.27836	1.19808	1.7457	0.553566	1.11073	0.991513
228047_at	RPL30	2.43409	2.14507	1.37451	0.993951	0.968858	0.639251	1.0578	0.56739	1.47874	0.894537	0.982104	1.02686	1.23721	0.826871	0.847673	0.780559	0.694115	0.847673	1.00427	0.837026	0.709473	0.670511	1.46048	1.23088	0.776173	0.918832	0.914693	1.15788	0.843642	0.714771	0.816278	0.954825	1.06512	0.813718	1.04565	1.04293	0.827289	1.01852	1.00798	0.786899	0.944741	1.5701	1.30872	0.810375	0.920027	1.04007	0.862496	1
200062_s_at	RPL30	1.02324	0.913802	0.983952	0.951969	1.00885	0.925894	0.810784	0.8252	1.06286	1.08379	0.99137	0.906964	1.00231	0.849513	1.0042	0.975461	0.988725	1.05979	0.948777	1.01426	1.03378	1.09149	1.10226	1.12405	1.0308	1.02798	1.10115	0.977364	0.989653	1.07312	1.01528	1.05552	0.994239	0.941709	0.985231	0.981538	1.02165	1	0.974052	1.08426	1.07723	1.11122	1.16295	0.989081	0.951796	0.983988	0.996251	1.00362
215963_x_at	RPL3	0.859386	0.918698	0.779545	1.1154	0.734237	0.771812	0.872993	0.825081	0.952071	0.779628	0.72601	0.937095	0.953447	0.870632	0.932739	1.10961	0.988045	1.14909	1.00652	1.00761	1.06209	1.11636	1.06194	1.07848	1.1204	0.928773	0.947371	0.903954	1.06378	0.995854	1.04218	0.96453	1.02527	1.03274	1.02708	0.998917	1.00976	0.991656	0.998124	0.977858	1.00442	1.02857	1.16421	0.939738	1.03065	1.00286	0.982034	0.968509
212039_x_at	RPL3	0.971243	0.945767	0.897643	0.966483	0.91433	0.896186	0.92056	0.851755	0.978989	0.850004	0.929512	0.938689	0.936386	0.916579	0.965088	0.963346	0.991944	1.04746	0.954034	1.00729	1.02991	1.05027	1.02397	1.02857	1.03782	1.01462	0.978069	0.981324	1.0489	0.963556	0.997259	1.01002	1.05338	1.00845	1.00289	0.996719	0.996035	0.936047	0.979273	0.945015	1	1.00043	1.06309	0.930183	1.01089	1.01199	0.997331	1.02694
211666_x_at	RPL3	0.749427	0.904899	0.748019	1.00202	0.615664	0.722112	0.843581	0.811149	1.0695	0.788946	0.548609	0.882216	1.05186	0.836466	0.881007	1.02623	0.939264	1.08583	1.01682	0.84654	0.990798	1.21222	1.16935	1.13114	1.30537	1.06146	0.744033	1.09854	1.20363	1.06159	0.949222	1.01756	0.966483	0.999132	1.02412	0.940569	1.09196	0.991728	1.03203	1.01811	1.11113	1.1835	1.29238	0.981538	1.09714	0.989689	0.89231	0.951452
211073_x_at	RPL3	0.874919	0.922721	0.837086	1.01947	0.829113	0.830072	0.93456	0.882567	0.989438	0.860131	0.927768	0.89009	0.952896	0.89774	0.944263	1.04271	0.99679	1.06855	0.955239	0.98751	1.03513	1.0883	1.05864	1.04384	1.06562	0.984732	0.973207	1.00856	1.07006	0.950148	1.02864	0.986654	1.03043	1.00914	1.03985	1.00087	0.999566	0.925024	0.98701	0.968823	1.00659	1.04557	1.09757	0.933009	1.0358	1	0.984589	0.987546
201217_x_at	RPL3	0.862434	0.919428	0.831002	1.04974	0.848867	0.830132	0.931326	0.890797	0.987225	0.858827	0.935404	0.940622	0.942559	0.90929	0.923756	1.07315	0.983915	1.06832	0.978069	0.972821	1.04739	1.08234	1.04361	1.05365	1.11298	0.990654	0.95379	0.976446	1.07824	0.954514	1.00696	0.969908	0.995029	1.05403	1.04996	1.00445	1.00474	0.958142	0.988295	0.975388	1	1.06967	1.11479	0.945015	1.00347	0.982992	0.966553	0.96293
216570_x_at	RPL29 ; LOC283412 ; LOC284064 ; LOC389655 ; LOC391738 ; LOC401911	0.928606	0.880719	0.893148	1.85285	0.598801	0.596362	0.859603	0.877355	0.472303	0.697759	0.725616	0.919063	1.44428	0.666719	0.760605	1.2834	1.04147	1.31712	1.35294	1.08258	1.16863	1.82364	0.765428	0.684234	0.827318	0.74414	0.890443	0.450413	0.94215	1.19578	1.0988	0.916611	0.90291	1.35098	1.12539	0.872867	1.65655	1.50417	1.28196	0.898357	1.33488	0.866898	1	1.29645	1.22684	0.847306	0.887104	0.820741
213969_x_at	RPL29	0.894471	0.890732	0.889222	1.19117	0.757482	0.751351	0.846235	0.803236	0.595479	0.808854	0.841967	0.781574	1.02961	0.769086	0.941982	1.05551	0.962581	1.16986	1.09117	1.12543	1.05505	1.2583	0.796736	0.712812	1.00336	0.91041	0.908668	0.717643	0.903823	0.937671	1.07459	0.938415	0.9762	1.16215	1	0.902422	1.14053	1.19484	1.08551	0.82086	1.05201	0.895506	0.983382	1.0843	1.12775	0.879989	0.929243	0.91041
200823_x_at	RPL29	0.935843	0.906699	0.902388	1.41628	0.707145	0.63243	0.928672	0.751948	0.584211	0.824038	0.810871	0.732277	1.31152	0.71379	0.956827	1.04867	1.01954	1.36378	1.03831	1.19604	1.15972	1.66717	0.81222	0.724098	1.1947	1.00362	0.918864	0.8729	0.993949	0.995279	1.152	0.947952	0.998304	1.11073	1	0.81666	1.29663	1.21393	0.941573	0.921788	1.22476	0.948089	1.08932	1.21938	1.2185	0.873907	0.95624	0.905554
213223_at	RPL28	0.710935	0.816368	0.712555	1.04203	0.935979	0.644769	0.65975	0.497084	0.597009	0.584718	0.722923	0.856444	0.761733	0.780784	0.757782	0.739399	0.932504	1.60479	1.19255	1.09401	1.55436	1.03438	0.918301	0.738439	1.72293	1.49945	1.11106	0.838175	1.10003	0.89473	1.21082	1.0212	1.25087	1.01177	1.01499	0.907749	0.900176	0.837691	0.670221	0.976587	1.37153	0.861126	1.0701	1.01602	1.22432	0.940996	0.924023	1.14049
200003_s_at	RPL28	0.662772	0.935813	0.650277	1.19916	1.01675	0.795817	0.81234	0.772734	0.705259	0.729665	0.548661	0.698316	0.891894	0.897354	0.922291	0.995661	0.835758	0.985695	1.26866	0.910905	0.913276	0.952761	0.822659	0.769227	0.977331	0.837906	0.859498	0.697107	0.986799	0.810815	0.925327	1.03337	1.10221	1.03517	0.984095	0.586495	1.12055	1.06221	0.921524	0.870351	1.05735	0.867841	0.841409	0.899041	1	1.00101	0.944265	1.05257
203034_s_at	RPL27A ; LOC389435	1.05285	1.092	0.945014	1.25227	0.779629	0.877863	0.97275	1.09058	0.808591	1.17125	1.02786	0.822849	1.07296	0.690315	1.0094	1.17142	1.08117	1.23462	1.06998	1.1699	0.926194	1.2666	0.871418	0.840388	1.08179	1.02431	1.10294	0.63992	0.840601	1.02135	1.12555	1.06732	1.07397	1.14123	0.914627	0.950696	0.954859	1.15495	1.05479	0.999457	1.20524	0.954204	1.11608	1.03076	1.04489	0.992875	0.978245	0.985194
200025_s_at	RPL27	1.09259	1.02816	1.09105	1.03498	0.987582	0.840995	0.889029	0.90765	0.861624	1.06014	1.03996	0.902942	1.09702	0.869219	0.942661	1.00442	0.99044	1.0469	1.18482	1.00892	1.07941	1.15333	0.927667	0.985871	0.955653	1.09781	1.00181	0.928706	0.970714	0.982779	1.01503	0.962894	0.964913	1	1.02353	1.10625	1.10505	1.09753	1.04996	1.01214	1.0679	0.91671	1.00932	0.9704	0.997763	0.928874	0.965401	0.917142
218830_at	RPL26L1	1.05399	0.910311	0.883764	1.05201	0.789546	0.857589	1.07821	0.823414	0.896089	1.32537	1.21481	0.552348	0.705132	1.0684	0.976482	0.864305	0.96746	1.14247	0.831858	1.14495	1.23605	1.44079	1.10673	0.972295	2.01014	1.61835	1.43445	1.60984	0.902715	0.958557	1.15312	1.14581	1.10633	1.09125	1.1645	0.846527	0.723132	0.808154	0.777464	0.948537	1.19566	0.901933	1.09315	0.885985	1.22565	1.16821	1.14577	1
222229_x_at	RPL26 ; LOC391126 ; LOC392501 ; LOC400055 ; LOC441073 ; LOC441533	0.992373	0.948845	0.944878	1.36068	0.959597	0.803555	0.857341	0.90252	0.588256	0.966762	1	0.943446	1.01888	1.00297	0.946449	1.14139	1.03192	1.27624	1.27698	1.05369	1.31821	1.07653	0.790602	0.840054	0.486025	0.698339	1.1282	0.327679	0.904542	1.00922	1.04936	1.00587	0.905981	1.20632	1.08826	1.08043	1.28178	1.26934	1.20232	0.967949	1.09702	0.794379	0.978706	0.910113	1.17723	0.952827	0.960013	0.959181
214143_x_at	RPL24 ; SLC36A2	0.976587	0.929211	0.85765	1.04079	0.984626	0.91087	0.886881	0.824277	0.729665	0.998413	0.944229	0.819053	0.851756	0.793433	1.01429	0.97247	0.93382	1.0679	1.00358	0.991692	1.04207	1.11802	0.872176	0.989189	0.966378	0.91628	1.03263	0.784487	0.902748	0.957001	0.967565	1.07626	1.02564	1.01561	0.989976	1.03464	1.02349	1.05807	0.964669	0.969244	0.994346	0.866869	0.985231	0.903008	1.03259	0.981113	1.03962	1.01708
200013_at	RPL24	0.958765	0.955239	0.860908	0.994023	0.911972	0.903955	0.829788	0.767255	0.740843	0.936148	0.948639	0.674494	0.843885	0.525191	1.0994	0.861499	0.962303	1.27744	0.846084	1.05186	0.954826	1.2797	0.904314	0.785848	1.2092	1.05091	1.0718	0.789218	0.747372	0.989511	1.07134	1.20191	1.13736	0.805647	0.845595	0.837631	0.993682	0.916644	0.84279	1	1.02812	0.955706	0.939909	1.01279	1.09797	1.0756	1.12178	1.05186
232899_at	RPL23AP7 ; FAM41C ; MGC70863	1.18988	1.36398	1.22995	0.691514	1.36408	1.08928	1.6387	0.907422	1.23062	1.1121	1.29701	1.58623	0.858425	1.33041	1.24586	0.952037	1.01071	1.37824	1.36916	1.25748	1.69345	1.39547	1.10143	0.903172	1.14863	1.38983	1.50471	1.15087	1.07006	0.902096	1.39416	1.06132	0.918335	1	1.05308	1.11037	1.18993	0.845045	0.857744	0.936487	0.975283	0.932	1.05422	1.14739	1.0967	0.931259	1.06597	1.10246
221634_at	RPL23AP7	1.06979	1.1234	1.32647	1.54977	0.540956	0.486482	2.77685	1.63586	0.827468	1.42485	1.75395	5.47147	1.03767	0.99798	1.03707	1.0079	0.500597	0.938179	1.18418	0.689717	1.19152	0.895765	0.870255	1.2045	0.673544	0.917174	1.41398	0.870318	1.10178	0.974896	1.02946	1.16362	1.37134	0.939909	0.991513	1	1.28995	1.66783	1.01602	0.60892	1.0557	1.13781	1.14677	0.443777	0.642259	0.831152	1.07657	0.853263
207283_at	RPL23AP13	0.82838	1.00143	0.575178	1.08236	1.25646	1.05954	0.758042	1.10525	0.562788	1.07776	1.02167	0.869878	0.700145	0.666624	0.880673	0.997889	1.51734	2.11106	1.10711	1.10328	1.25329	1.22893	0.774339	0.69974	0.46355	0.358576	0.852416	0.292328	0.841253	0.548917	0.866977	0.837178	0.88437	1.49062	1.259	1.28491	1.40815	1.30172	1.03944	1.05536	1.11369	0.938586	0.954825	0.77946	1	0.684234	0.655605	0.678893
213084_x_at	RPL23A	0.984662	1.09781	0.965924	1.01771	0.900826	0.947064	1.23533	1.08587	0.810843	0.974966	1.09086	0.911198	1.02849	0.852217	1.07312	1.03603	1.07149	1.30071	0.974226	1.1461	1.05163	1.20868	0.93392	0.877704	1.01771	0.9918	1.14197	0.896736	0.944162	0.985623	1.20502	1.06155	1.07545	0.992158	0.996323	0.948091	1.11174	1	0.945971	0.964878	1.07196	0.887201	0.90939	0.981538	1.26788	1.02835	1.04807	1.05742
208834_x_at	RPL23A	0.9275	1.0472	0.950697	1.09702	0.976375	0.939161	1.09591	1.07832	0.797887	0.953309	1.0458	0.928572	0.975882	0.918566	1.04761	1.01455	1.00275	1.22698	1.00994	1.13966	1.00885	1.0701	0.922222	0.845135	0.942832	0.946859	1.09607	0.86812	0.923755	0.959527	1.08881	1.02102	1.03483	1.04474	1.04188	1	1.09805	1.03895	0.971943	0.946586	1.04023	0.893955	0.935979	0.950696	1.11475	0.993735	1.00827	0.99971
208825_x_at	RPL23A	0.929511	1.06543	0.960012	0.98324	0.896411	0.918865	1.18937	1.06178	0.776342	0.933346	1.07778	0.939603	0.989725	0.848163	1.03345	1.04053	1.011	1.2141	0.965331	1.13785	1.0418	1.09413	0.9088	0.865304	1.01378	0.965366	1.12604	0.942764	0.923155	0.962059	1.12999	1.04067	1.0349	0.991011	1.02835	0.955791	1.09354	1.01254	1.0074	0.948022	0.999241	0.870979	0.881962	0.95269	1.25739	0.99636	1.0042	1.01881
203012_x_at	RPL23A	0.999422	1.0825	0.997368	1.03715	0.851661	0.882981	1.06017	1.0415	0.774101	0.956551	1.02783	0.895571	0.995245	0.902454	0.988295	1.00304	1.01638	1.26431	0.941607	1.13065	1.02272	1.06578	0.90487	0.848836	0.961677	0.94256	1.12865	0.92149	0.895312	0.982531	1.12714	1.04143	1.03812	0.959457	0.923823	0.871324	1.05956	1	0.973208	0.949256	1.08912	0.85154	0.903563	0.951899	1.3033	1.00413	1.02309	1.02679
215224_at	RPL23	1.15949	1.52371	0.946842	0.538666	0.909785	1.39539	0.953155	0.717241	0.496743	0.48563	0.937824	0.570214	0.847291	0.761555	1.75677	0.541133	0.766217	1.14125	0.807031	0.903482	1.33981	0.865117	0.481683	1.18963	1.21505	1.18866	1.40723	1.09076	0.558153	0.537811	1.05253	1.36777	1.60273	0.735817	0.939553	1.00607	0.630436	0.64378	0.916181	1	0.689232	0.809658	1.21744	0.601739	1.04646	1.43282	1.20439	1.16389
214744_s_at	RPL23	0.987547	0.880275	0.86991	1.69632	1.28786	0.766507	0.919396	0.506581	0.773962	0.754532	0.695295	1.12975	0.960255	1.37555	0.802888	0.896963	0.905163	2.27472	1.31455	1.02939	2.47791	1.23627	0.872427	0.780587	1.03532	1.84324	0.902064	1.71282	1.87493	0.800023	0.816603	1.15545	0.812925	0.881803	1.15279	1.16215	1.10406	0.907913	0.843063	1.84191	1.03741	1	1.39375	1.17108	1.4707	0.813159	0.877483	0.976341
200888_s_at	RPL23	1.00931	1.10585	0.7787	0.982354	0.375717	0.807687	1.00442	0.846755	0.59048	1.087	0.903923	0.732966	0.905588	0.571874	0.901885	1.13148	1.40843	1.73957	1.02646	1.3465	1.62773	1.25787	0.935506	0.748372	1.03201	1.04346	0.893632	1.02829	0.977081	1.05792	1.44386	0.965994	0.917904	1.15487	0.9809	0.804891	1.35749	1.01082	1.09657	1.26303	1.27716	0.931327	1.10745	0.996538	1.37898	0.800774	0.946996	0.97694
225541_at	RPL22L1	0.813248	0.793749	0.634467	0.932808	0.767366	0.689219	0.574462	0.408435	0.632545	0.753226	0.699298	0.361351	0.43963	0.534761	0.823831	0.949873	0.886465	1.27938	1.11278	1.11794	1.12592	1.34791	0.919977	0.97377	1.15692	1.01128	1.84824	0.88445	0.988796	0.698554	1.27184	1.27003	1.21227	0.962929	0.864242	0.703554	1	0.882919	0.831843	0.852832	1.1754	0.968579	1.15402	0.960533	1.04939	1.345	1.25739	1.23186
221775_x_at	RPL22	0.887763	0.897417	0.875267	1.07238	0.960602	0.911809	0.861717	0.858611	0.868467	0.965716	0.939605	0.850219	0.989761	0.873216	1.00659	0.995245	0.85561	0.941641	0.96809	0.958938	0.986194	1.06466	0.996793	1.05167	0.885826	0.919065	0.986941	0.796133	0.942322	0.988333	0.924658	0.918285	0.98136	1.13253	1.07708	1.04203	1.08002	1.01115	0.936926	0.992517	0.957728	0.871105	1.08047	0.835246	0.913009	0.990476	1.00069	1.01481
221726_at	RPL22	0.847673	0.902519	0.787126	0.82389	0.814188	0.716917	0.766646	0.619746	0.915056	0.761513	0.817961	0.869815	1.28076	0.686189	0.98637	0.780783	0.864741	1.19972	0.852092	0.902844	1.07677	1.14008	1.27251	1.05247	0.931427	0.849512	0.731009	0.777296	1.22414	0.879608	0.945491	1.06117	1.01181	0.911363	1.08504	0.900988	0.955239	0.89515	0.908536	0.907421	1.154	1.16295	1.29696	1.01962	1.04256	0.957865	1.0087	1
220960_x_at	RPL22	0.923355	0.939162	0.858952	1.10437	0.916611	0.870758	0.820681	0.95386	0.890861	0.934358	0.939908	0.842333	0.998051	0.855176	0.939536	1.05323	0.835153	0.951383	0.987082	0.895248	0.95386	1.08254	1.01749	1.04852	0.872331	0.92169	0.982602	0.830221	0.974614	1.01638	0.940486	0.979553	0.966412	1.07918	1.21086	1.12417	0.97814	1.09117	0.959804	1.01162	0.994705	0.862122	1.07506	0.828065	0.893375	0.982956	1.02671	1.00572
214042_s_at	RPL22	0.773682	0.892794	0.607229	0.84651	0.832083	0.7507	0.705333	0.724124	0.912317	0.790943	0.66554	0.868402	0.935404	0.772705	0.908437	0.881261	0.881834	0.977079	1.06228	0.871575	0.777687	0.939671	1.11435	1.09976	0.705029	0.814247	0.658393	0.583536	1.09552	0.880147	0.871449	0.887939	1.00202	1.16602	1.01785	1.01257	1.01024	0.947816	0.900955	0.933615	1.0823	0.893116	1.19938	0.771394	0.925827	0.927164	0.977786	1.00485
208768_x_at	RPL22	0.901151	0.88669	0.9088	0.973418	0.944741	0.907455	0.837087	0.887138	0.854868	0.963137	0.925894	0.862745	1.01565	0.868936	1.02139	1.02102	0.875204	0.965646	0.994526	0.93713	0.975249	1.07358	1.02205	1.04452	0.886112	0.942559	0.959942	0.82684	0.961922	1.00725	0.942901	0.955447	0.988725	1.11206	1.212	1.07045	1.09279	1.00667	0.982388	0.991692	0.958349	0.864367	1.07856	0.827528	0.897352	0.982992	1.00914	1.00376
216479_at	RPL21 ; LOC387753 ; LOC388143 ; LOC388532 ; LOC388621 ; LOC389156 ; LOC390488 ; LOC440487 ; LOC440575 ; LOC641293	0.738065	0.700613	1.06129	1.56399	0.67352	0.736414	0.81619	1.20458	0.639204	0.871576	0.835516	0.783949	0.733866	0.894989	0.630128	1.4449	0.852155	0.855176	1.70142	0.887778	0.962268	1.02909	0.857279	0.90402	0.387793	0.478242	0.955308	0.41012	0.769364	1.03475	0.94792	0.683913	0.668432	1.43228	1.50678	1.20789	1.4886	1.52693	1.58715	1.12194	0.823711	0.776341	1	0.938213	1.01499	0.709371	0.708142	0.764048
217340_at	RPL21 ; LOC387753 ; LOC388143 ; LOC388532 ; LOC388621 ; LOC389156 ; LOC390488 ; LOC402336 ; LOC440487 ; LOC440575 ; LOC641293	0.933414	0.922289	0.885472	1.1653	0.893826	0.841998	1.11146	0.951109	0.814306	0.947885	0.862122	0.859387	0.814953	0.954274	0.935303	1.00188	0.926964	1.00725	0.991513	0.98097	0.880657	0.954136	0.94365	0.917969	0.723027	0.977858	1.11806	1.16935	0.820031	1.03125	0.985017	0.830222	0.948091	1.14528	1.01668	1.08129	1.26477	1.26769	1.13334	0.981821	1.12478	0.902911	1.00362	1	0.945355	0.939773	0.821513	0.94086
200012_x_at	RPL21	1.03734	0.988795	0.93301	1.05015	0.996396	0.877135	0.97068	0.798003	0.700385	1.03304	0.925459	0.819824	0.936758	0.688871	0.956205	0.961261	0.978282	1.11459	0.937739	1.07906	0.947543	1.03244	0.874036	0.97068	0.980546	1.09845	1.08109	0.807045	0.8819	1.01837	1.07428	0.989081	1.01602	1.04943	0.879991	0.98207	1.10525	1.09007	0.8898	0.956829	1.06516	0.829743	0.945049	0.86038	1.03692	1	1.03993	0.994382
200029_at	RPL19	1.2867	1.00969	1.25444	1.14037	0.831512	0.714926	0.972119	0.865835	0.936893	1.03352	1.13675	0.764959	0.953482	0.715082	0.88461	1.00101	1.11745	1.31488	1.03838	1.26386	0.972575	1.4527	1.09433	1.1198	1.45617	1.25105	1.3248	1.01195	0.969769	0.905851	1.22436	0.941709	0.961781	1.07541	0.904771	0.686635	1.14996	1	0.839235	1.16211	1.39028	1.14896	1.20659	1.0652	1.24591	0.999458	0.929075	0.903008
200869_at	RPL18A ; LOC390354	0.981307	1.84674	1.06056	0.950628	0.741258	0.886177	1.65249	0.663573	0.61298	0.569978	0.67056	0.625786	0.876201	0.746914	0.898926	0.938688	1.26411	2.3256	1.3042	1.80136	1.29497	1.10577	0.774018	0.632237	1.36639	0.814791	0.929529	0.612725	0.68411	1.02427	1.66257	0.947509	1.19292	1	0.775838	0.712773	1.28558	1.08412	0.810375	0.805197	1.22534	0.75237	0.901803	1.00094	2.64797	0.894828	1.07207	0.879576
216383_at	RPL18A ; LOC285053 ; LOC347544 ; LOC390354	0.837813	1.07832	0.961748	1.78927	0.607865	0.626951	0.867745	1.23435	0.556433	0.577896	0.641378	0.68815	1.13671	0.718006	0.717513	1.57453	0.616532	1.13065	1.9507	1.05899	1.54893	1.18958	0.836543	0.705284	0.736734	0.400836	0.745083	0.491142	0.856165	0.882664	1.02383	0.631404	0.790317	1.35558	1.07583	0.988475	2.36221	1.61321	1.06401	0.779545	1.17936	0.853819	1	1.10977	1.32193	0.665301	0.785083	0.646074
222297_x_at	RPL18	0.977152	0.917638	0.884834	1.16026	0.896477	0.73684	0.833587	0.907946	0.874351	1.19847	0.905131	0.958418	0.955515	0.922023	0.776173	1.01016	0.867274	0.904772	1.15058	1.04951	1.00116	1.19479	0.909522	1.14515	0.835637	0.89473	0.875678	0.46053	0.94222	0.89706	0.951865	0.913537	0.903563	1.16648	0.994023	1.07226	1.08457	1.22185	0.96844	1.03169	1.08747	0.984271	1	1.03985	1.15191	0.912351	0.936825	0.861375
214335_at	RPL18	1.00801	0.988509	1.04173	0.836421	0.971241	1.03184	1.33836	0.77237	1.07304	0.618584	1.01338	1.9841	1.58126	1.13032	1.29584	0.639112	1.10945	0.921823	0.840965	1.01558	1.04135	1.23962	0.789745	0.939772	1.84824	1.62796	1.00801	1.4955	1.10849	0.793863	1.21463	0.922022	1.11588	1.01404	0.637268	0.723341	0.920957	0.678893	0.947406	1.0937	0.956206	1.04271	1.07692	1.30485	1.4664	1.09813	0.945492	1
200022_at	RPL18	0.950936	0.969102	0.834972	1.10973	0.753933	0.792001	0.925492	0.80894	0.772649	0.735616	0.77929	0.674615	1.17506	0.818404	0.934661	0.965817	1.05433	1.16501	0.98933	1.03341	1.07044	1.18281	0.936756	0.696952	1.01598	1.07969	0.889028	0.789716	0.976056	0.914362	1.045	0.93483	0.968333	1.03345	0.95018	0.913339	1.09247	1.07906	0.994129	1.01268	1.17855	0.984838	1.0083	1.03865	1.13175	0.902193	0.943855	0.908503
214291_at	RPL17	1.29135	1.6611	1.48152	1.14846	1.09833	0.664388	0.913306	0.557316	0.964704	0.549006	1.0144	0.575562	1.63663	1.20228	1.42023	0.937772	0.888291	0.946619	2.2472	1.02061	0.647663	0.761348	4.13541	0.926562	0.870412	1.26331	1.59848	1.29724	1.23828	0.814482	1.31869	1.16421	2.07737	0.842788	0.957069	1.04342	0.880116	1	1.23106	0.763274	0.709012	0.930183	1.35167	1.37312	1.17108	0.990833	0.985088	1.15491
212537_x_at	RPL17	0.811458	0.893665	0.796591	1.16686	0.784656	0.738478	0.970645	0.813923	0.860597	0.998809	0.883939	0.832233	1.0102	0.778222	0.839433	1.05597	1.04659	1.22551	1.15216	1.07068	0.936825	1.19027	0.986281	1.05761	1.03345	1.0511	0.957208	0.934594	0.97254	1.00995	1.13273	0.906275	0.933987	0.999674	1.11497	1.0246	1.14855	1.10905	0.96774	1	1.10701	0.827797	1.06846	1.06597	1.12614	0.898324	0.907322	0.894698
212270_x_at	RPL17	0.821231	0.913769	0.789746	1.15704	0.786742	0.753049	0.987065	0.825559	0.851432	0.99582	0.911462	0.846419	1.02139	0.780657	0.881883	1.08928	1.02898	1.36985	1.14323	1.06909	0.938077	1.19873	0.991317	1.02616	1.0538	1.0455	0.932976	0.903825	0.977471	1.0232	1.12275	0.905098	0.947681	1	1.15541	0.998809	1.18825	1.14391	0.958972	1.01479	1.11296	0.836936	1.09275	1.0744	1.12576	0.882791	0.941506	0.908077
200038_s_at	RPL17	0.892086	0.937469	0.898033	1.12796	0.798723	0.748697	0.901347	0.854714	0.850988	1.05742	0.885537	0.715598	1.01155	0.788435	0.860195	1.00253	0.9683	1.05887	1.13777	0.962096	0.882984	0.991656	0.970856	1.02479	0.843522	0.879419	0.938892	0.839509	0.945527	1.02368	0.983845	0.877959	0.909851	1.00463	1.09204	1.04203	1.13548	1.11017	0.99485	0.966343	1.09643	0.812134	1.07358	1.00638	1	0.8805	0.896931	0.852341
217266_at	RPL15 ; LOC136321 ; LOC402694	0.87818	0.828156	0.711398	1.25426	0.695244	0.51488	0.709064	0.941233	0.616154	0.868967	0.610836	0.68295	1.04584	0.713868	0.680734	1.02342	0.703935	0.933818	0.987689	0.773012	1.09228	1.30217	0.897416	0.736068	0.216882	0.383628	0.786046	0.207474	0.565855	0.895345	0.842211	0.777604	0.718939	1.06983	1.04637	0.824545	1.41874	1.16518	1	1.03375	1.40965	0.92884	1.06659	1.05004	0.890701	0.720759	0.737453	0.690589
240806_at	RPL15	1.0489	0.958764	0.762876	0.575313	0.860442	0.815483	0.880688	0.540976	1.05857	0.635797	0.981254	0.604537	0.975811	1.10242	0.726534	1.00474	1.18422	0.786529	0.83763	1.27615	1.36176	0.943513	1.38748	0.693563	0.794437	0.828126	0.704113	0.921623	0.529342	0.754777	0.750591	1.83998	0.948228	0.947064	0.787922	0.896995	0.930183	0.914329	0.93923	0.790944	1.36422	0.956551	1.0489	1.29145	1.63208	1.00094	1.26742	1.22804
221476_s_at	RPL15	0.735669	0.795844	0.782252	0.959664	0.843642	0.686412	0.72748	0.6304	0.984235	0.878401	0.748751	1.02131	1.19169	0.790201	0.811546	0.857588	0.903366	1.02916	1.02449	0.867368	1.10913	1.07478	1.14329	1.05513	0.848286	0.946653	0.791687	0.974544	1.27587	0.936858	0.899201	0.959734	0.919893	0.976587	1.01016	1.04354	1	0.967949	0.948502	1.09956	1.16619	1.25467	1.2921	1.06355	1.0144	0.88448	0.90893	0.933143
221475_s_at	RPL15	1.02943	1.00335	0.962026	0.918103	0.986799	0.897838	0.986513	0.74229	0.860257	0.866493	0.953724	0.909195	1.04293	0.979413	0.99708	0.870759	1.0373	1.0308	0.938688	1.05262	1.10449	1.16581	0.982887	0.9142	1.03558	1.08905	0.958696	0.872522	0.939775	0.968021	1.00094	0.999821	1.02237	0.896285	0.879991	0.802048	0.932874	0.973068	0.847308	1.04888	1.09212	1.03199	1.06278	1.01334	1.11693	0.97247	1.02907	1
1563348_at	RPL15	0.917555	0.695571	0.767186	0.669749	1.29493	1.49493	1.53956	0.736561	0.742812	0.558112	1.0835	1.01303	1.37074	1.13837	1.58169	0.965715	1.83481	1.06572	1.16857	0.950834	0.78204	0.831482	0.589691	0.636498	0.832173	0.679384	0.874051	0.791059	0.650946	1.13146	1.02494	1.13253	1.15314	0.959441	0.67658	1.03089	0.881309	1.21148	0.830222	0.898243	0.614897	0.765359	0.559212	1.13876	1.4034	1.05435	1.02122	1
200074_s_at	RPL14 ; RPL14L	0.773654	0.951383	0.774158	1.20606	0.568293	0.757782	0.848317	0.864242	0.892472	0.864804	0.732173	0.800138	0.812777	0.716322	0.809439	1.14379	0.919297	1.12747	1.12494	0.955239	0.853232	1.33055	0.976587	0.995532	1.3371	1.05773	0.948263	1.05133	0.9275	1.04701	1.00798	0.905196	0.907028	0.952966	1.04308	0.989689	1.19126	1.15283	1.0246	1.04731	1.13515	1	1.13236	0.951658	1.08426	0.937941	0.962234	0.956413
219138_at	RPL14	0.936487	0.884865	0.983809	0.985409	1.24066	0.626905	0.922556	0.404632	0.752329	0.77251	0.623045	0.877483	0.799503	0.792346	0.92159	0.638489	1.15458	2.11981	1.03659	1.20785	1.47639	1.31816	0.869093	1.06293	0.84532	1.04693	0.997439	1.15779	0.875931	0.973876	1.4372	0.997115	1.12771	0.751053	0.490592	0.729111	0.884322	1	0.584338	0.918799	1.18136	0.983489	1.2295	1.40782	1.34587	1.06251	1.33349	1.07977
213588_x_at	RPL14	0.917141	0.901868	0.919728	0.951796	0.949599	0.965574	0.942322	0.760441	0.844404	0.792116	0.945833	0.959977	0.87167	1.02032	1.00536	0.898877	0.972329	1.00315	0.99467	1.01881	1.02738	1.04516	0.869972	0.913835	1.02608	1.1002	1.01896	0.952381	0.931797	0.938688	1.04316	1.05034	1.01225	1.03095	0.889061	0.908275	1	1.04053	0.937197	0.957034	0.938315	0.837358	0.941641	0.854558	1.05479	1.08747	1.06389	1.06351
211942_x_at	RPL13A ; LOC283340 ; LOC387930	0.865959	0.962581	0.788464	1.02883	0.750511	0.822049	0.873814	0.678427	0.941099	0.957762	0.724674	0.621338	1.10745	0.621943	0.919995	0.97275	0.908373	1.18778	0.772398	1.04641	0.94563	1.25014	1.06555	0.96823	1.25014	1.153	0.910967	0.886881	0.811987	1.01462	1.01466	1.02653	1.0412	0.904771	0.73964	0.88295	1	0.965959	0.987475	1.11093	1.10841	1.08109	1.15554	1.17553	1.17032	0.985731	0.999964	0.991764
212790_x_at	RPL13A	0.890089	0.972205	0.856041	0.945081	0.862371	0.843459	0.98792	0.864865	0.961469	0.954824	0.90513	0.649712	1.02538	0.790415	0.970521	0.972223	1.01257	1.11699	0.84291	1.06301	0.96753	1.20317	1.09791	0.990868	1.06516	0.988866	1.00275	0.949117	0.884752	1.01323	1.04165	1.00632	1.04761	0.95593	0.884369	0.953584	0.959578	0.949599	0.927633	1.1117	1.12103	1.08483	1.08857	1.06148	1.10216	1	1.01058	0.99051
210646_x_at	RPL13A	0.93696	0.991764	0.944229	1.0094	0.877038	0.86972	0.993915	0.924992	0.99643	0.95355	0.928991	0.675444	1.03636	0.847886	0.987903	0.995423	1.02846	1.15079	0.856428	1.08	1.01385	1.20602	1.09825	1.00947	1.08187	0.998664	1.03914	0.969156	0.914229	1.03285	1.0775	1.01646	1.04773	0.987973	0.958453	0.960741	0.989615	0.944229	0.972259	1.10453	1.12685	1.07891	1.09295	1.09366	1.1019	0.985765	1.01495	0.99751
200716_x_at	RPL13A	0.873467	0.942561	0.835335	1.01009	0.836783	0.848807	0.9711	0.797368	0.961643	0.918566	0.91466	0.648365	1.0412	0.782026	0.974896	0.939365	0.986654	1.14532	0.812133	1.04263	0.963937	1.23235	1.08964	0.983275	1.06894	0.990153	1.00398	0.967041	0.860661	1.00863	1.03588	0.997259	1.05983	0.898292	0.860815	0.826423	0.943309	0.918699	0.897482	1.09259	1.09932	1.06917	1.09932	1.14234	1.09027	0.992229	1.00188	0.98317
200715_x_at	RPL13A	0.801411	1.00463	0.846083	1.13375	0.541171	0.58495	0.851263	0.683642	0.782846	0.791059	0.64277	0.764544	0.961122	0.514899	0.742343	1.10681	1.00594	1.27615	0.971451	0.96711	1.02242	1.21113	1.09204	1.1333	1.09023	1.09694	0.895894	0.781744	1.05422	0.88656	1.09876	0.897708	0.795011	0.974474	0.993448	1.01969	1.07366	1	1.0259	1.1183	1.11935	1.02642	1.16497	0.956344	1.16236	0.806928	0.905066	0.811194
214976_at	RPL13 ; LOC388344 ; HBII-202	0.908143	1.06578	0.965227	1.00253	0.829982	0.828066	0.786103	0.809205	0.782591	0.955447	0.812191	0.690265	0.879862	0.959111	0.889576	1.02939	0.919828	1.0489	1.0042	0.905916	0.879354	1.10035	0.970856	1.20293	1.02434	0.813072	0.864117	1.14395	1.50972	0.994238	0.959388	0.715184	0.952965	1.10625	1.21841	1.39955	1	0.87013	1.01646	1.10713	1.02117	1.23819	1.28921	0.809848	0.931259	0.956068	0.935506	0.828545
214351_x_at	RPL13 ; LOC388344	0.939161	1.10825	0.924422	1.15416	0.748155	0.656706	1.06983	0.895958	0.500452	0.963206	1.01668	0.759425	1.0711	0.887072	0.813423	0.921057	1.09164	1.24726	1.15204	1.25639	1.43031	1.37242	0.765263	0.895765	0.983736	0.956274	1.09809	0.843976	1.0177	0.989937	1.12885	0.926227	0.955031	1.24951	1.02301	0.9923	1.25793	1.11065	1.01726	1	1.40057	0.997042	0.914923	1.11935	1.11475	0.925825	0.886431	0.865677
229590_at	RPL13	1.01389	0.92169	0.601956	1.07389	0.756292	0.569761	0.764309	0.316239	0.780671	0.663238	0.971732	0.577478	0.69606	0.762325	0.949513	0.587332	1.10707	1.69464	1.31838	1.25791	2.42689	1.79237	1.44504	1.11707	1.46186	1.28732	0.976358	1.06257	1.76459	0.749657	0.946517	0.985	1.15848	1.1767	0.899055	0.824292	0.873341	0.757933	0.5635	1.32401	1.58844	1.24454	2.18333	1.07963	1.06956	0.94193	1	0.947594
212933_x_at	RPL13	0.908274	1.03117	0.906963	1.06297	0.780051	0.685446	0.954205	0.937434	0.68728	0.87145	0.904967	0.848868	0.958626	0.778391	0.873089	0.941403	1.02471	1.0486	1.03397	1.018	1.17146	1.10521	0.790088	0.944536	0.922256	0.91466	0.928169	0.757946	0.950629	0.928137	1.01162	0.896477	0.964216	1.01962	1.01863	1.03588	1.09678	1.09117	1	0.956137	1.17519	0.972681	0.929713	1.10825	1.03375	0.855114	0.881962	0.847551
212734_x_at	RPL13	0.833979	1.02902	0.717201	1.19976	0.760634	0.667901	1.22627	0.960116	0.52791	0.959942	1.09559	0.893083	1.05937	0.964529	0.826632	0.888676	1.32542	1.415	1.22764	1.2671	1.45606	1.35519	0.758329	0.899656	0.98182	0.983986	1.08806	0.853694	1.01679	0.973242	1.30429	0.966621	0.99697	1.1941	0.989795	0.974332	1.23801	1.14379	1	0.990225	1.36738	1.00029	0.813953	1.11399	1.43476	0.983098	0.940858	0.893567
212191_x_at	RPL13	0.725853	1.01951	0.63047	1.30398	0.674115	0.598682	1.22585	0.707682	0.427519	0.814276	0.981431	0.850877	1.17487	0.835561	0.74312	0.726494	1.32961	1.41836	1.23868	1.28338	1.45917	1.61697	0.617958	0.792559	1.37104	1.09964	1.10395	0.794854	1.02562	0.905408	1.31469	0.914131	0.933784	1.04508	0.893003	0.803802	1.29605	1.19363	0.826722	1.01807	1.45745	1	0.773389	1.15477	1.45967	0.903969	0.8791	0.834084
208929_x_at	RPL13	0.886303	1.0364	0.822254	1.15224	0.784118	0.677864	1.07758	0.904542	0.481517	0.920325	1.04331	0.803322	1.07381	0.960636	0.923288	0.868559	1.35979	1.47725	1.18812	1.24079	1.32681	1.46017	0.658702	0.924889	1.08653	1.03985	1.10593	0.867619	1.01903	0.982032	1.17757	0.998447	1.03292	1.08035	0.913438	0.922588	1.22079	1.16619	0.964146	1.00594	1.4461	0.960219	0.859044	1.11976	1.36393	1	0.989152	0.918765
1565759_at	RPL13	1.75407	1.90009	1.1838	0.996971	0.950044	1.03648	0.920559	0.821632	1.3758	1.05429	1.29851	1.04448	0.971557	0.885249	1.14586	0.826542	1.10123	1.27638	1.13835	0.961643	1.06624	1.00152	1.30972	0.853263	1.85855	1.36659	1.02087	1.67435	1.16135	1.09212	1.20615	0.933818	1.03535	1.05567	0.935574	0.850986	1.01624	0.808445	0.893794	0.852863	1.18328	1.19014	1	1.39526	1.08692	1.11685	0.977364	1.2407
1565758_at	RPL13	0.915916	0.950971	1.28651	1.16732	0.915916	0.89054	0.943309	1.12971	0.827947	0.768781	0.83443	1.49945	1.24645	0.962025	0.738759	1.74548	0.815601	0.940248	1.36807	0.998232	1.09157	0.931259	0.988046	0.831422	0.729849	0.952002	1.03737	0.782252	0.999964	1.24465	1.11802	0.735059	0.700613	1.46975	1.18175	1	1.24645	1.07304	1.1471	1.0311	0.833678	0.885601	1.07926	0.979272	1.08015	0.829832	0.838418	0.864866
214271_x_at	RPL12	0.926931	0.968055	0.940214	1.08023	0.981573	0.857495	0.997295	0.747805	0.722896	0.880847	0.850402	0.810463	0.950044	0.951693	0.990762	1.00583	1.08301	1.12304	0.953412	1.13625	1.1164	1.16703	0.899818	0.904902	1.14053	1.10381	1.10326	1.05	1.02342	1.07572	1.20315	1.05609	1.03412	0.961227	1	0.81622	1.02475	1.03861	0.989974	0.935608	1.02194	0.834792	1.06244	0.89499	1.16223	1.02549	1.02935	0.963729
200809_x_at	RPL12	0.911956	0.953929	0.932202	1.21069	0.89215	0.731484	1.00514	0.77651	0.682631	0.893567	0.823712	0.800659	0.928975	0.942561	0.928573	1.02043	1.0285	1.09149	1.05338	1.11911	1.1421	1.19592	0.917307	0.902487	1.10099	1.09291	1.11943	0.93446	0.999207	1.09228	1.17248	1.03404	1.07219	1.00529	0.971032	0.81873	1.1025	1.10621	1.00126	0.918965	1	0.860878	1.09307	0.945015	1.14082	1.00623	0.97906	0.910508
200088_x_at	RPL12	0.902128	0.954791	0.921357	1.16522	0.942561	0.740175	0.942187	0.817725	0.721672	0.934629	0.814219	0.795213	0.916578	0.930587	0.921324	1.03846	0.991478	1.06041	1.06732	1.07416	1.099	1.18025	0.915058	0.916446	1.07475	1.0516	1.0777	0.964808	0.978105	1.12247	1.08826	0.996251	1.0403	1	1.03636	0.845319	1.09876	1.09437	1.04218	0.911231	1.00718	0.846266	1.05819	0.916148	1.06921	0.992803	0.985054	0.930756
200010_at	RPL11	1.13171	1.31864	0.951211	1.24712	0.730137	0.820623	1.11141	0.939771	0.640892	1.11391	0.962789	0.698667	0.85317	0.722322	0.962163	1.09027	1.19665	1.51501	1.2015	1.34364	1.04301	1.26779	0.989403	1.11685	1.50465	1.21836	1.22202	0.932334	0.893793	1.10278	1.2809	0.990582	0.992803	1.211	0.864835	0.886944	1.34558	1.18047	1.04071	1.02668	1.23707	0.731722	1.07758	0.864304	1.26363	0.93365	0.923221	0.932537
217559_at	RPL10L	0.683766	0.882027	0.71271	1.38417	0.565304	0.509185	0.719277	0.856041	0.46948	0.678109	0.389548	0.611565	0.977858	0.555188	0.539611	1.09465	0.729928	1.03438	1.29117	0.921091	1.18804	1.14797	0.703783	0.75516	0.444002	0.566898	0.734609	0.313997	0.709013	0.776454	0.970505	0.676984	0.75146	1.7385	1.15	1.05019	1.53069	1.74933	1	0.948914	1.10071	0.791773	1.03364	0.892666	1.12052	0.731987	0.861313	0.798781
229563_s_at	RPL10A	1.06194	1.03722	1.01642	0.977011	1.00442	0.939909	0.942628	0.934358	0.92556	1.00087	1.03199	0.956275	0.974896	1.00558	0.969209	1.03438	1	1.02102	1.10673	1.0191	1.02883	1.00275	0.964285	1.00087	0.95073	0.985089	0.997115	0.99546	1.03408	1.02375	1.00969	0.978988	1.01642	1.05796	1.08724	1.11834	1.01528	1.06902	1.03341	0.964112	0.978599	0.986941	0.987117	0.948365	0.955239	0.940588	1.00257	1.00231
200036_s_at	RPL10A	0.993181	0.927736	0.865915	0.942068	0.778139	0.72265	0.890171	0.66865	0.567124	0.787213	1.03505	0.842151	1.01217	0.668553	0.814071	0.845931	1.05679	1.21511	0.965332	1.02128	1.2809	1.21527	0.761816	0.764352	0.9588	1.1611	1.12057	0.770074	0.87666	0.979662	1.11647	0.993146	1.01276	1.04546	1	1.12981	1.05255	1.02879	0.964357	0.85291	1.21564	0.895216	0.932439	0.990906	1.05105	0.927366	1.01075	0.910886
221989_at	RPL10	0.852493	1.04384	0.816662	0.470872	0.66725	0.917571	0.931561	0.631153	1.1447	0.464589	0.515588	0.645351	1.32446	1.2797	1.31336	0.975495	0.836452	1.05053	1.39315	1.03322	0.829173	1.2252	0.965157	0.977646	1.43378	1.82549	0.918068	1.91192	0.996467	1.10202	1.01664	1.0629	0.859822	1.44893	1.89947	1.00456	1.3237	1.27804	1.55347	0.752356	0.961816	1.37089	1.29968	0.983737	0.766396	1	0.940792	0.871545
200725_x_at	RPL10	0.824306	1.02864	0.961677	1.00485	0.896218	0.804774	1.00878	0.678647	0.819438	0.823355	0.704113	0.812132	1.09647	0.882853	0.921555	0.925158	1.04131	1.1627	0.966412	1.06432	1.11628	1.15116	0.932941	0.89247	1.10043	1.01389	0.877259	0.923021	0.998015	0.949666	1.11628	0.97821	1.02095	0.949804	0.94857	0.785251	1.00747	0.980899	0.91757	0.994884	1.11741	1.01693	1.00123	1.04056	1.21753	1.01228	1	0.999745
200724_at	RPL10	1.01122	0.987404	1.36936	1.02757	1.0861	0.885441	1.12377	1.18709	0.809761	0.89025	0.854775	0.984129	0.925626	0.935202	0.850279	1.21863	1.04357	0.872395	1.11782	0.899623	1.09785	0.909095	0.910474	1.04977	1.09556	1.39109	1.02216	0.995136	1.0503	1.13212	1.0321	0.87312	1.13966	1.30255	1.25363	1.1532	0.946483	1.21187	1.26217	1.07083	0.883397	0.878687	0.891505	0.994993	1.01411	0.908832	1.05746	0.844038
1569188_s_at	RPL10	1.05372	0.968019	1.0872	0.956965	1.05235	1.11186	1.52495	0.84282	0.916081	0.838842	1.13036	1.12629	1.08622	1.13114	1.0588	0.939162	0.925659	1.02913	0.997186	1.08932	1.34339	0.783665	1.0447	0.890926	2.0538	1.34461	1.07021	0.857712	1.08355	0.897773	1.22481	0.993556	1.52583	0.672402	0.844526	0.888611	0.869784	1.02957	0.925157	1.02842	0.972786	0.867995	0.920326	1.21016	1.11105	1	1.11516	1.03865
1565947_a_at	OPN3 ; RPL37	1.10059	0.876659	0.984555	1.24821	0.820179	0.927031	1.26756	1.00984	0.964147	0.989546	1.04403	0.799358	0.969489	0.874951	0.992911	1.0151	0.93696	1.08449	0.952656	0.901509	0.923456	1.01407	0.938044	0.956344	1.24505	1.10821	1.05998	1.12352	0.864523	0.832474	0.943684	0.979024	0.715521	1.11258	1.16127	1.05876	1.252	1.05998	1	0.96767	0.996431	0.904379	1.02061	0.887362	0.794351	1.01657	0.785791	1.04697
226749_at	MRPS9	1.1669	1.07541	0.885744	1.13621	0.693877	0.96446	0.926981	0.627766	1.50354	1.27725	0.937926	0.726929	0.65666	0.833467	1.10497	0.886625	0.829563	1.10681	0.850187	1.01385	0.654246	2.03431	1.83786	2.14337	2.1082	1.80263	1.341	1.94024	1.40848	0.878624	1.09996	1.02701	0.966762	0.914528	0.807511	1.02538	0.89693	0.9614	0.715701	0.971382	1.35411	1.30297	1.34787	0.718032	0.723799	1.12012	1.23947	1.09457
217932_at	MRPS7	0.972329	0.924858	0.937908	1.48753	0.679015	1.09121	1.21836	0.730244	1.60253	1.694	1.05369	1.10453	0.878814	1.305	1.011	0.829009	0.709704	0.995208	0.867651	1.04803	1.36629	1.54373	1.69645	1.65589	2.315	1.82879	1.14012	1.71449	1.37119	0.958868	1.06297	1.10031	0.93136	1.02183	0.675189	0.824902	0.793835	0.941437	0.694767	1.10254	1.50324	1.57607	1.89762	1.02423	1.00174	1.15412	0.880403	0.98662
224919_at	MRPS6	1.16354	1.00845	1.1202	1.17715	0.813982	1.07743	0.87991	1.07304	1.09161	1.63648	1.21819	1.11782	1.10747	1.0931	1.12698	0.979608	0.900663	0.995729	0.946449	0.893729	1.11802	1.47035	1.57425	1.58749	1.91358	1.53539	1.39034	1.73423	1.12371	1.31265	1.27921	0.902943	1.31626	1.2444	1.14065	0.806069	0.899559	0.875678	0.870286	0.728282	1.68314	1.22121	1.51425	0.947475	0.813013	1.3505	1.0257	1.02281
213167_s_at	MRPS6	1.02753	1.20471	0.848225	1.06609	0.926496	1.18243	0.975706	1.00885	1.13392	1.02087	0.943241	1.16623	1.0458	0.963207	1.08379	0.990583	0.808971	0.892665	1.0667	0.948844	0.987083	0.870256	0.982318	1.07723	1.25209	1.07103	0.840419	1.11919	1.09054	0.876184	1.02582	0.969209	1.13564	1.06809	1.02998	1.03528	1.01528	0.986442	0.947954	0.933212	1	0.994167	0.939196	0.95214	1.00652	1.00304	1.0749	0.955896
212944_at	MRPS6	1.71016	1.65088	1.68765	0.844679	1.20576	1.24043	1.0554	0.737186	1.48624	2.08353	1.63947	1.26577	1.66759	0.874667	1.29359	0.817932	0.609404	1.13662	1.83846	0.70036	0.434532	0.893601	1.26596	1.43996	0.544505	0.398973	1.05251	0.734688	1.13761	0.70799	1.03263	0.868968	1.19592	0.966937	1	0.790402	1.04282	1.22286	0.837299	0.548948	1.06213	0.991549	0.797082	0.567083	0.776678	1.18988	1.08594	1.00903
237560_at	MRPS5	2.11706	2.07782	0.986085	0.566857	0.992086	1.134	1.33971	0.545725	1.32002	1.23641	1.06709	0.770643	0.798694	0.803787	0.778307	0.745621	0.975213	1.48088	0.796333	1.13056	1.14776	0.622708	1.14797	1.15541	0.695771	0.794552	0.841573	1.48056	0.871513	0.6098	1.07583	0.772036	0.921623	0.9951	1.34582	2.01268	0.709422	0.764324	0.779939	1	0.983738	0.695922	1.04535	0.638374	0.888484	1.28317	1.26522	1.02538
236779_at	MRPS5	1.32719	1.40909	0.699425	0.532064	0.813454	0.960081	1.26007	0.951521	0.933516	0.78101	0.99899	0.747319	0.648904	0.830552	1.54067	1.04883	1.02991	1.00449	0.874414	1.28354	0.832925	0.531526	0.784742	1.03386	1.48024	1.47682	0.770115	1.62884	0.604036	0.7507	1.17239	0.909324	1.19946	1.04928	0.85031	0.942016	0.901119	1	0.849297	1.00311	0.666961	0.814071	0.830462	0.75688	1.19661	1.25213	1.38078	1.22742
224877_s_at	MRPS5	1.51157	1.31223	2.16093	1.51146	0.74562	0.900826	1.22326	1.0667	0.83963	1.29574	1.54078	1.21964	1.05734	1.15859	0.75844	0.96942	1.06855	0.995532	0.763276	1.12893	1.1428	1.28837	1.4681	1.23873	2.31809	2.07707	1.48979	2.12257	1.11701	1.00116	1.07273	0.982815	1.08238	1.06056	1.07941	1.13576	0.862496	0.852339	0.980687	0.900826	1.9555	1.29846	1.31469	0.983738	0.924958	1.32394	0.806463	1.1183
224333_s_at	MRPS5	1.26815	1.2866	1.38213	0.982601	0.849328	0.786841	1.14296	0.638097	1.19911	0.967879	1.19591	0.876374	0.978069	1.06462	0.99935	0.807045	0.857805	1.1904	0.828844	1.19656	1.2233	1.13839	1.23017	1.17214	1.6371	1.87331	1.52909	1.76973	1.13605	0.990439	1.24739	1.02582	1.26372	0.819291	0.803149	0.919263	0.780446	0.780108	0.709422	0.827349	1.08129	1.05254	1.30731	0.819676	1.15525	1.37193	1.16261	1.13666
240906_at	MRPS36	1.15654	1.07587	1.10175	0.780164	1.56727	1.25875	1.05792	0.927902	1.22383	1.02868	1.21415	0.930452	0.937603	1.16749	1.6973	0.854589	1.03989	1.12669	0.874509	1.33146	1.02128	0.993054	0.986477	1.10773	1.11842	1.53551	1.0832	0.991943	0.797426	0.963416	1.14905	1.08047	1.02734	0.886849	0.8864	0.837782	0.925192	0.787268	0.888773	0.890572	0.962442	1	1.08359	1.20685	1.13183	1.20672	1.36481	1.20406
224302_s_at	MRPS36	0.932605	0.914131	0.916246	1.14247	0.963346	0.898681	1.12681	0.785366	0.890926	1.57749	1.27389	0.548412	0.55784	0.82693	0.945971	1.005	1.02612	1.41041	0.860815	1.43238	1.70178	1.58962	0.977222	1.07568	0.652876	1.89378	1.84344	1.21964	0.884769	0.930385	1.08027	0.97061	0.922289	1.01932	0.891184	0.984697	1.09299	0.951727	0.779826	1	1.27159	0.953516	1.25014	0.850064	1.04391	1.01734	0.988582	1.0236
217942_at	MRPS35	1.10903	0.956776	1.06969	1.23987	0.905932	1.07873	0.996665	0.838463	0.90567	0.906357	1.17764	0.720226	0.727362	1.0832	1.17872	0.787254	0.749873	1.15114	0.713598	0.888083	0.856923	1.27143	1.01776	0.827484	1.28398	1.34225	1.13152	1.37002	0.921007	0.733243	1.06969	1.0884	0.967583	0.607656	0.92444	0.695206	0.805953	0.71649	0.526397	0.798046	1.14878	1.01468	1.01162	1.10376	1.01051	1.16958	1.15035	1.05721
218112_at	MRPS34	1.03032	1.23351	1.00143	1.73386	0.642421	0.927751	1.33108	1.02159	1.39325	1.33474	1.04516	1.08911	0.945594	1.18789	1.11681	0.801671	0.880848	1.13685	0.695056	1.29131	1.42233	2.0138	1.3179	1.52933	3.11924	2.62995	1.05397	1.89913	1.09781	1.13535	1.5344	0.987511	0.725302	1.07385	1	0.812279	0.867212	0.949838	0.731405	0.746025	1.41925	1.4364	1.45076	1.26107	1.20602	1.02054	1.02801	0.889543
218654_s_at	MRPS33	1.02468	0.975337	1.05517	1.17893	0.597246	0.82699	0.918964	0.608129	0.826245	1.20068	1.18729	0.882727	1.049	1.00072	0.968859	0.994005	0.79329	1.25476	1.04686	1.1952	1.54949	1.58541	1.01921	1.03869	1.69516	1.38703	1.45985	1.44089	1.44506	0.833647	1.25848	1.07389	1.21955	0.73567	0.95828	0.87101	0.945356	1.06682	0.802743	0.605586	1.1372	1	1.24546	0.771702	1.14313	1.09117	1.15817	1.08489
243821_at	MRPS31	0.909291	1.02172	0.98356	0.973946	0.969594	0.961608	1.21336	0.940248	0.945458	0.857557	0.935101	1.06366	1.17864	1.03062	0.976482	1.15834	0.868591	1.02727	1.10513	1.09307	0.988795	1.00228	0.907389	0.867149	1.69792	1.03095	0.865335	1.03006	1.02913	1.52782	0.956379	0.864024	1.00576	0.901998	0.861655	0.998304	1.00987	0.887362	1.22839	1.05609	0.988795	0.958765	1.03618	1.0102	1.31617	0.898098	1.03812	0.883524
238555_at	MRPS31	1.0418	0.990797	0.915222	0.916313	0.937671	1.04618	1.02117	1.24187	0.944093	1.17927	1.13195	1.11467	1.34116	0.997187	0.990654	0.822701	0.949873	0.978282	1.22866	1.2373	0.963207	0.957242	1.18834	1.1565	1.42804	1.05746	0.873467	1.00051	1.17502	0.874161	0.954343	1.07389	0.959215	1.02331	0.842546	1.02634	0.883747	1.01184	1.0358	1.19074	1.10043	0.909456	1	0.968579	1.0674	0.885409	0.879545	0.962859
212604_at	MRPS31	1.71771	1.78294	0.995316	1.31583	0.711834	0.913306	1.2156	0.62264	0.784232	1.06209	1.59163	0.929411	0.867964	0.813717	1.23279	0.728505	0.776804	1.15258	0.864429	1.02861	0.630788	1.28837	0.769281	0.664712	2.38191	2.46665	1.86204	1.90242	0.881802	1.06378	1.44042	1.10473	1.16631	1.03047	0.696475	0.856195	1.12255	1.10989	0.850617	0.463759	1	0.584465	0.734502	0.304351	0.818227	1.47495	1.34816	1.1601
212603_at	MRPS31	1.43918	1.33296	0.928907	1.32284	1.02506	0.994454	0.916512	0.810726	1.22609	1.55881	1.55178	1.3225	1.0421	1.33826	1.357	1.05551	0.71204	0.940112	0.960567	0.911956	0.497731	1.61473	1.46492	1.34136	0.966116	1.26173	1.57869	1.02902	1.32174	1.10725	1.2072	1.22884	1.22158	1	0.838963	0.850126	0.982725	1.21876	0.893891	0.632134	1.22556	0.892988	1.17851	0.444194	0.602663	1.4299	1.41715	1.24236
231207_at	MRPS30	1.31952	1.13165	1.74974	0.875726	1.39368	1.14786	0.957571	0.707261	1.71384	1.29245	1.24895	1.29128	2.3285	0.920443	1.74249	0.792646	1.02196	0.987172	0.886609	1.03306	0.634249	1.13607	1.47392	1.23077	2.17381	1.23059	1.18626	1.19953	1.57127	0.979926	1.32702	1.90376	1.54957	0.543944	0.690303	0.92591	0.760675	0.895232	0.737386	1.27506	1.1199	1.01633	1	0.792603	0.74798	1.88491	1.77302	1.35791
227600_at	MRPS30	1.47496	1.32829	1.17007	1.35264	1.21573	1.13658	0.577999	0.608766	1.07199	1.61724	2.00347	0.722114	1.08461	1.43959	1.55863	1.07984	0.693889	1.26682	0.467619	0.902813	1.11314	1.24406	1.13625	1.33928	1.76839	1.2539	1.65254	1.2272	1.60479	1.17804	0.966657	1.7794	1.50966	0.868968	0.683444	0.991979	0.842789	1	0.793433	0.360445	1.23075	1.10741	1.05906	0.523846	0.576665	1.68655	1.43481	1.46625
222275_at	MRPS30	1.10202	1.29173	1.06863	1.04275	1.01697	0.601185	0.718239	0.49242	1.00696	1.53612	1.36078	0.908012	1.3503	0.722297	1.24951	0.826752	0.675469	1.123	0.585585	1.01984	0.989617	1.0588	1.07988	1.2099	1.10737	0.971522	1.05612	1.02664	1.47703	1.13384	1.2252	1.17961	1.31166	1.0881	0.852216	0.948776	0.802395	1.10346	1.0194	0.392669	0.965576	0.764931	1	0.420651	0.666215	1.44956	1.17791	1.12267
218398_at	MRPS30	1.19687	1.19639	1.05365	0.888131	0.572412	0.872143	0.924156	0.786785	1.13732	0.986192	0.862776	0.584887	0.82092	0.761211	1.18838	0.596535	0.649912	0.96081	0.495865	0.794293	1.08336	1.21511	1.17685	1.13032	1.00634	1.12685	1.13339	0.824992	0.656494	0.955412	0.833678	1.08359	0.899559	0.675103	0.550039	0.336032	0.667009	0.618606	0.550337	1	1.50781	1.36034	1.34714	0.910804	0.878719	1.01778	1.1483	1.09603
237854_at	MRPS28	0.978352	0.892729	1.00434	1.34505	1.31237	0.804833	1.04361	1.77331	0.867682	0.923689	1.099	0.974544	1.21639	0.979696	0.925826	1.65511	0.922389	0.860629	2.12287	1.0155	0.904673	1.16488	0.90415	0.93652	0.796793	0.638143	0.930923	0.552467	0.895635	0.726325	1.0106	0.879958	1.13753	1.08269	1.83733	1.30901	1.28698	2.19427	2.02317	1	0.929847	0.927299	1.05593	1.13457	0.949461	0.87454	0.914329	0.977011
236955_at	MRPS28	1.15191	1.25866	1.226	0.919628	0.953034	1.01484	1.1428	1.14959	1.12999	1.30523	1.22397	1.11887	1.8197	0.887201	1.54089	1.20947	1.08395	1.66795	1.68405	1.16371	1.0026	1.16851	1.19074	1.57795	1.02827	0.712864	1.00253	1.01888	1.39642	1.00159	1.10011	0.973278	1.08199	0.753906	1.28558	1.74977	1.76246	1.16766	0.942833	1.51638	1	1.00871	0.85351	1.06894	0.917373	0.926328	1.03966	0.959805
219819_s_at	MRPS28	1.47794	1.56575	1.23761	1.38417	0.815277	1.24169	1.50308	0.807833	1.21384	1.79697	1.49626	0.785876	0.660322	1.19238	1.0818	1.16299	0.86287	1.39019	0.755951	1.34782	1.60868	1.44809	1.32312	1.34485	2.49118	1.70074	1.72642	1.77934	1.22291	0.895928	1.35323	1.12494	1.02727	1.24092	0.948229	1.01646	0.961609	0.934224	0.831183	0.727796	1.67097	1.23752	1.33498	0.702184	1	1.18619	1.1979	1.03861
212145_at	MRPS27	0.910261	0.967373	0.847414	1.34361	0.46898	0.563805	0.656245	0.477785	1.28466	0.833242	0.663609	0.732529	0.843063	0.667647	0.652947	0.969139	0.678991	0.975371	0.803135	0.874209	1.32791	1.3294	1.518	1.38375	1.3131	1.25891	0.856583	1.1272	1.15752	0.993843	0.937959	0.817311	0.873357	1.25519	1.17477	1.01773	0.910952	1	0.820846	0.748683	1.27283	1.63055	2.07658	1.03947	1.01126	0.878735	0.931041	0.957917
1563970_at	MRPS27	0.904313	0.97701	0.9508	1.24807	0.901704	0.975495	0.969314	1.04022	0.73567	0.81055	0.973067	1.02516	1.12808	0.937299	0.836633	1.21389	1.14747	0.98719	0.999026	0.985979	1.20698	1.19302	1.17498	0.887554	1.0861	1.11069	1.04124	1.14474	0.973172	1.12653	0.964774	0.936148	0.924791	1.13339	1.18761	1.0046	1.02505	1.1944	0.975283	1.02106	0.892633	0.966901	0.927601	1.02549	1.20089	0.824009	0.993054	0.81622
227118_s_at	MRPS26	0.638997	0.914693	0.778447	1.25458	0.825886	0.818759	0.758631	1.20124	0.765125	0.861655	0.788235	1.05349	0.909029	0.739079	0.632065	1.27887	0.850372	0.960671	1.33272	0.820416	1.06998	0.962408	0.853356	0.828455	0.970294	0.898389	0.710987	0.520903	1.01481	1.08164	0.784204	0.626339	0.791687	1.35094	1.4148	1.16081	1.33763	1	0.963694	0.90278	0.85601	1.04637	1.11931	1.04962	1.16497	0.758138	0.719277	0.853602
225196_s_at	MRPS26	1.23391	1.47575	1.17142	1.1119	0.898357	1.17426	1.35889	0.931663	2.13394	1.13069	1.62242	1.00058	0.82711	1.72346	1.435	0.776425	0.804702	0.963834	0.895635	1.15275	1.45141	1.3431	1.62503	1.57963	3.21392	2.08549	1.30717	1.91068	0.94452	0.824873	1.56693	1.16478	1.16383	0.990797	0.802512	0.717332	0.767283	0.918036	0.648599	0.577655	1.54988	1.49442	1.51836	0.893858	1	1.50438	1.37555	1.19432
225477_s_at	MRPS25	1.19868	0.868529	1.07786	0.362744	1.1414	1.21639	0.744706	0.678795	1.10501	0.859014	1.00246	0.502481	1.07246	0.753906	1.07064	0.553376	0.914643	0.690016	0.466017	0.816013	0.583137	0.591707	0.968859	1.01679	0.508175	0.45422	0.739506	0.666455	0.630583	0.788065	0.628696	0.868121	1.12008	0.592049	0.396689	0.454573	0.530672	0.330102	0.483225	1.86151	0.994167	1.1632	0.894925	1.11556	1.07436	1.21665	1	1.17876
224873_s_at	MRPS25	1.54368	1.30835	0.861251	0.360823	1.11822	0.518716	0.806172	0.297778	0.818492	1.11968	1.78301	0.637004	1.35352	0.446559	0.933752	0.514899	1.24663	0.955308	0.742933	1.11483	0.456127	0.47066	1.31114	1.14067	0.456325	0.268794	0.909259	0.321258	1.42166	0.600382	1.19609	0.781659	1.74756	0.448126	0.430533	1.00885	0.604188	1	0.934493	0.540449	1.15241	0.803962	1.14627	0.762614	0.713276	1.52572	1.40833	1.54558
224869_s_at	MRPS25	0.889318	0.973067	0.838236	1.5856	0.672889	0.812661	1.01528	0.804964	1.06655	1.09307	0.942492	1.05918	0.710205	1.41174	0.890347	1.09417	0.873026	0.934899	1.00812	1.02323	1.50767	1.35823	1.33411	1.63846	1.43591	1.58492	0.87002	1.46641	1.22857	0.796851	1.27725	0.969419	0.857403	1.66422	1.35835	1.14681	0.899006	0.91923	0.794437	0.630231	1.27008	1.2573	1.48431	0.878719	1.03693	1.12446	1	0.842607
224015_s_at	MRPS25	0.87372	1.14975	0.640579	0.662232	0.992732	0.979625	0.688025	0.595738	0.770977	0.564019	0.785876	0.861079	0.684061	0.968998	0.98951	0.5578	0.918765	0.681928	0.790031	0.978988	1.20337	0.900696	0.872332	1.3432	1.71369	1.43637	0.975812	1.11419	0.916975	0.846664	1.25177	1.38898	1.19756	1.18183	1	0.765428	0.557679	0.571874	0.544623	0.799921	0.996232	1.11467	1.3001	0.715714	0.845289	1.33614	1.23048	1.15083
224948_at	MRPS24	0.908963	0.945219	1.01679	1.4069	0.717513	0.881548	1.00456	0.688772	0.996683	1.00827	0.929781	0.76482	0.883748	1.08638	0.947407	0.910639	1.00871	1.15575	0.855794	1.00434	1.53978	1.84744	1.14959	1.01122	2.05706	1.6638	1.15842	1.48495	1.0194	0.892664	1.12194	1.12227	0.98388	1.09133	0.775501	0.804949	0.896477	0.839872	0.674835	1	1.22397	1.24546	1.1757	1.04701	1.18808	1.06209	1.19298	0.967914
223156_at	MRPS23	1.04482	1.26333	0.959735	1.76335	0.742745	1.08267	1.32614	1.04898	1.50667	1.69807	1.3312	0.882663	1.09101	1.14627	1.05285	0.912548	0.656375	1.14648	0.91151	1.03992	1.2185	1.29856	1.63604	1.22344	2.20819	1.47182	1.17885	1.74133	1.28524	1.116	1.1916	1.04293	0.947731	0.999495	0.733561	0.871105	1	0.904282	0.93015	1.01552	1.37737	1.2012	1.45291	0.920193	1.06794	1.16927	1.18249	0.970715
228059_x_at	MRPS22	0.972856	0.881452	0.990654	1.21586	1.01921	1.06971	1.05277	0.999422	1.0013	1.11266	1.04083	0.790659	0.614842	1.02397	1.14197	1.06655	0.803613	1.23159	0.796275	1.0591	1.05757	1.42228	1.02058	0.921623	1.68101	1.22392	0.959457	1.07381	0.883237	0.803409	1.09362	1.0903	1.04188	1.07517	1	0.880307	0.840843	1.01837	0.70041	1.14437	1.01763	0.874634	1.06747	0.773934	0.977434	1.08692	1.02827	1.00623
226257_x_at	MRPS22	0.960498	0.86643	0.922756	1.15158	1.06828	1.0922	1.1358	0.787041	1.01126	1.14131	1.05338	0.821232	0.611963	1.07883	1.33701	0.952209	0.884131	1.24573	0.8615	1.10905	1.12963	1.56286	1.01528	0.863681	1.94395	1.55701	1.02434	1.61578	0.921158	0.828246	1.09972	1.10545	1.08461	0.808153	0.820328	0.618517	0.78798	0.735458	0.679384	1.23217	1.06017	0.95524	1.09401	0.861578	1.07541	1.18521	1.12503	1.15108
226256_at	MRPS22	1.01918	0.940928	1.00036	1.00174	0.879163	0.997043	1.21516	1.07343	0.946244	0.948365	0.999567	0.954205	0.976517	0.971101	0.877514	1.01104	1.1525	0.939026	1.02954	0.88964	0.956275	0.988081	0.986655	1.02894	0.896218	0.951865	0.982601	1.07343	1.05933	0.953585	1.01778	0.929445	0.797484	1.10163	0.972996	0.934021	1.00907	0.931864	0.984733	1.158	0.964878	1.06194	1.14876	1.13876	1.01888	1.00623	1	0.897384
223448_x_at	MRPS22	1.04056	0.927466	0.912483	1.24366	1.10115	1.19324	1.07381	0.875172	1.00376	1.17349	1.10405	0.838842	0.700612	1.14627	1.33305	1.04467	0.945048	1.3109	0.701119	1.18047	1.2252	1.47661	1.07381	1.04686	1.71796	1.6302	1.08234	1.55745	0.943173	0.84853	1.09409	1.08897	1.13195	0.758001	0.977293	0.83437	0.885217	0.841087	0.72869	1.13687	1.06048	0.946927	1.16018	0.806375	1	1.24429	1.22185	1.11359
219220_x_at	MRPS22	1.03349	0.893794	0.900062	1.25512	1.14555	1.13539	1.14826	0.833467	1.02976	1.00663	1.05949	0.7061	0.578345	1.10701	1.22831	1.05803	0.815601	1.26167	0.878085	1.09259	1.06902	1.56326	1.06933	0.947834	1.93261	1.45081	1.05292	1.5658	0.938705	0.781363	1.1234	1.07871	1.07906	0.980139	1.04913	0.857898	0.859899	0.732278	0.736841	1.18081	1.12934	0.921491	1.185	0.900843	0.98372	1.09113	1.22311	1.07072
222997_s_at	MRPS21	0.98452	1.08787	0.918964	1.34117	1.04128	0.950972	1.08097	0.67625	0.844862	1.10765	1.28772	0.852709	0.981538	1.06439	0.96732	0.953448	1.07103	1.26313	1.06516	1.43559	1.42382	1.20746	0.880371	1.06117	1.44443	1.36827	1.42269	1.1601	1.18774	0.990261	1.31261	1.16716	1.10529	1	0.779657	0.790659	1.01353	0.958696	0.754069	0.588256	0.99309	0.792832	1.08928	0.855052	1.26039	1.02323	1.18047	1.06148
218001_at	MRPS2	1.3937	1.30575	1.12901	1.56235	0.477689	0.799416	1.01027	0.99917	1.16265	0.776818	1.19315	0.731987	0.677839	1.19156	1.08983	1.11005	0.79832	1.04116	0.903368	1.20498	1.56253	2.00289	1.03155	1.08806	2.87492	2.48301	1.33783	1.80354	0.926997	1.06463	1.18145	0.945492	0.808095	0.940316	0.683691	0.89302	1.08751	1.03674	0.727323	0.849972	1.61315	1.29841	1.28062	1.20585	1.12775	1.15876	1	0.857867
228019_s_at	MRPS18C	0.97784	0.706265	1.09356	1.01728	0.840449	1.14774	1.08012	0.748034	1.2758	2.18479	1.35845	0.963642	0.878719	1.02126	1.3242	0.762765	0.802352	1.31021	0.795931	1.19693	1.06618	1.39438	1.75354	1.42513	2.31688	1.83935	1.64379	1.87958	1.37846	1.17003	1.2983	1.2867	1.14886	0.830387	0.693865	0.725381	0.934274	0.912268	0.785351	0.645433	1.1627	1.31085	1.48777	1	0.927566	1.44381	1.33084	1.38928
222948_s_at	MRPS18C	1.00951	1.01404	1.20737	0.963625	0.9374	0.998917	1.08692	1.03505	1.09837	0.91466	0.963625	1.00431	1.05087	1.04437	0.863431	1.10123	1.08137	1.05609	1.00587	0.960151	1.04572	1.27679	0.928237	0.960359	1.13745	1.0415	1.19083	1.48484	0.961192	1.67351	1.05156	0.991299	0.953723	1.01587	0.922889	0.91638	1.03745	0.931057	0.981608	1	1.0784	1.09283	0.974333	1.01038	0.92596	1.08402	1.05991	0.833828
220103_s_at	MRPS18C	0.96439	1.03722	0.96446	1.17851	0.923822	0.826632	1.00587	1.0657	1.01455	1.17647	0.912153	0.87707	0.953241	1.04497	1.04777	1.02753	0.966203	1.0971	0.974544	0.969069	1.33614	1.18619	1.12332	0.981041	0.995604	0.940044	1.02612	0.957934	0.936453	0.916445	0.969979	1.10729	0.966901	1.08465	1.01484	1.05773	0.987511	1.02021	1.09212	0.998989	1.21982	0.972364	1.01807	0.970259	0.939637	0.991728	1	1.08051
217408_at	MRPS18B	1.21753	0.980758	1.07902	1.3679	1.04316	0.908865	0.782252	0.878957	1.83137	1.73831	1.20833	0.553356	0.779151	1.16648	1.14156	1.05296	0.727691	0.958626	0.935118	0.932235	1.35372	1.02202	1.78985	1.83031	1.16326	0.88964	1.31766	1.01483	0.911675	1.04286	1.22158	1.24187	1.13962	1.13388	0.859449	0.899607	0.807774	1.02701	0.839842	0.76278	1.07984	1.41736	1.99632	0.957208	0.694918	1	1.07049	1.09706
208907_s_at	MRPS18B	1.11959	1.18123	1.23046	2.14538	0.588086	0.948468	1.32303	0.913637	1.21639	1.27044	1.04442	1.04909	1.10893	1.00025	0.879481	0.963382	0.775921	1.04365	0.779517	1.06451	0.982956	1.33532	1.31329	1.3164	2.48876	2.18447	1.30236	1.61864	1.38788	1.11326	1.13687	0.973207	1.01323	1	0.632751	0.655534	1.04143	0.965506	0.897708	0.723445	1.40766	1.24461	1.39587	1.13322	1.34519	1.22817	1.0147	0.816633
221693_s_at	MRPS18A	1.44191	1.11369	1.37737	1.51967	0.703656	0.837736	1.10172	0.890202	1.63477	1.63173	1.06522	0.853864	1.04525	0.961243	0.915701	1.01111	0.865913	1.0482	0.940367	1.07698	2.24732	2.01228	1.43466	1.44775	2.00654	2.08684	1.07815	2.02445	1.19576	1.30568	1.0683	0.923872	0.779699	1.33512	1	1.12435	0.876864	0.995388	0.877498	1.70803	1.59329	1.67447	1.87727	1.37799	1.11507	0.95745	0.854743	0.847351
218385_at	MRPS18A	1.06025	0.903302	0.917075	1.3569	0.94103	0.959077	1.01958	0.751189	1.23873	1.22112	1.21634	1.05991	0.686239	1.21446	0.958453	0.900794	0.983241	1.14559	0.759152	1.09567	2.33566	1.92669	1.24877	1.21634	1.90393	1.98045	1.29271	1.48715	1.14205	1.10769	1.2089	0.981715	0.949324	1	0.938959	1.10493	0.769809	0.806288	0.62062	1.69522	1.4607	1.23766	1.39592	1.01771	1.09322	0.881421	1.01309	0.923656
218982_s_at	MRPS17	1.22979	0.932251	1.1186	2.06447	0.990368	1.11059	1.05931	0.741123	1.31943	2.06417	1.53781	1.08512	0.753511	1.54778	1.38755	0.970382	0.870553	1.5225	0.844724	1.0185	1.29884	1.95744	1.48069	1.60667	1.96708	1.87673	1.21384	1.61217	1.41345	1.04126	1.26057	1.45824	1.06693	1.16091	0.981094	1.20691	0.947731	1.34136	0.661407	0.658333	1.03335	1.33154	1.36085	0.707005	0.690053	1.23594	1.22523	0.993143
222499_at	MRPS16	1.59978	1.66131	0.873104	1.17449	0.843566	1.04854	0.925108	0.895264	1.35465	1.03347	1.09672	0.470677	0.499757	0.741137	0.926914	0.623147	1.21993	1.18435	0.468845	1.18986	1.64074	0.821765	1.73089	1.24375	0.921923	1.10212	0.920027	1.08742	0.437871	0.674202	1.54003	0.942033	1.18626	0.556985	0.625604	0.631427	0.770282	0.561164	0.771659	0.896622	1.24976	0.813322	1.16276	1.30304	1	1.18015	1.27437	1.43801
218046_s_at	MRPS16	1.03964	1.03069	1.00743	1.62086	0.824337	0.860163	1.18384	0.740695	1.15391	1.37133	1.07803	0.791359	0.888083	1.04013	0.821305	0.97761	1.04833	1.35504	0.917141	1.12918	1.7215	1.34252	1.71796	1.45485	1.91379	1.70074	1.26445	2.05065	1.37	1.10713	1.23983	0.955895	0.963972	1.02666	0.978988	0.860519	1.07603	0.932976	0.888772	0.666094	1.21218	1.36921	1.57613	1.15897	1.35641	1.07665	0.85391	0.929645
226296_s_at	MRPS15	1.2534	0.906145	1.10697	1.36462	0.861811	1.02412	1.1152	0.933785	1.06486	0.985622	1.44872	0.842272	0.609932	1.12592	1.09956	1.0013	0.964669	0.993952	0.756197	1.10921	1.13392	1.50406	0.992803	1.11765	1.46313	1.5477	1.02972	1.40614	0.789346	0.845197	1.44767	1.17681	0.856505	0.790402	0.824188	0.699778	0.89331	1	0.7402	0.901933	1.20215	1.03655	1.2381	1.03959	1.27947	1.02575	1.17655	0.987296
223292_s_at	MRPS15	1.54301	1.1386	1.1386	1.301	1.90655	0.897514	0.883301	0.818138	0.836845	1.30721	1.22273	0.913142	0.738812	1.09662	1.33933	1.01741	0.929982	1.44893	1.02375	1.10921	1.93387	1.12738	1.06917	1.856	1.51299	3.46846	1.13236	2.16202	0.714101	0.696023	1.07614	0.980616	0.941199	0.732753	1.1221	1.58297	1.03371	0.966692	0.976658	0.928371	1.40269	0.972153	1.57425	1	0.968509	1.07607	1.10553	0.902845
223291_at	MRPS15	0.891183	0.814541	0.917042	1.33923	0.840297	0.781264	0.907291	1.05574	0.931865	0.795126	0.771172	1.16051	0.733972	0.911758	0.819676	1.53451	0.902291	0.829743	1.28512	0.887842	1.2045	1.16623	1.16177	0.90985	0.579777	0.674884	0.821899	0.486499	0.896995	0.845777	1.34078	0.837752	0.809907	1.14255	1.14486	1.14913	1.09536	1	1.22999	0.890379	1.01404	0.912483	1.00729	0.945287	1.00754	0.859294	0.854991	0.807979
221437_s_at	MRPS15	1.20298	0.939332	0.896834	1.11371	0.579714	0.93392	0.982247	0.891023	1.2761	1.16669	1.11576	0.690839	0.530854	1.03842	0.915983	0.766784	0.763634	0.78149	0.654458	0.958384	1.17659	1.61135	1.34806	1.42784	1.36812	1.54374	0.9111	1.35103	0.813836	0.883238	1.25494	1.08799	0.771562	0.823474	0.711732	0.724727	0.815631	0.775586	0.588213	1	1.47251	1.34102	1.73198	1.28266	1.0907	1.00514	1.0551	0.92419
203801_at	MRPS14	1.06948	1.38407	0.982104	0.632499	1.13847	0.832504	0.998844	0.478449	1.80178	1.48796	1.11154	0.513413	1.1295	0.863555	1.05171	0.756469	0.930317	0.77159	0.890861	1.07832	0.590981	0.860255	2.37916	1.78913	1.00678	0.973067	0.851723	1.30806	1.52528	1.23284	1.20085	1.08051	1.45543	0.58419	0.547818	0.763165	0.865991	0.798002	1	0.807744	1.24933	1.2192	1.5579	0.652263	0.733018	1.25078	1.52627	1.49248
203800_s_at	MRPS14	1.0279	1.33344	1.16876	0.967111	0.904935	1.01616	1.51693	0.781856	1.38237	1.43445	1.16446	0.622708	0.795643	0.910968	1.32796	0.814953	0.590981	1.2478	0.393948	1.23632	1.00623	1.17519	1.41306	1.41572	2.05083	1.45427	1.35921	1.98481	0.997042	1.02449	1.0742	1.26139	1.33527	0.784685	0.66737	0.643698	0.655901	0.492385	0.621853	0.369714	1.02309	1.27017	1.39642	0.510013	1	1.43777	1.28484	1.24609
213840_s_at	MRPS12	1.05949	0.955171	1.29677	1.11033	1.00958	0.872647	0.858456	0.906898	0.879227	0.831542	0.892923	0.984733	1.19955	0.968754	0.92169	1.07965	0.878973	1.08348	1.09793	0.972013	0.992445	0.928908	1.04898	0.781123	1.38208	1.34495	0.847827	1.12	0.991048	1.29378	1.00801	0.95104	0.875615	0.954757	1	1.0106	1.02772	0.98516	1.12405	1.06378	0.965785	1.17333	0.911824	1.01199	1.20772	0.963486	0.864679	0.965296
210008_s_at	MRPS12	1.00347	1.25331	0.984449	1.05956	0.96147	0.958626	0.961018	0.81225	1.00514	0.870444	1.08297	0.991155	0.813542	1.13016	1.05391	0.956517	0.853078	0.970786	1.04195	1.16035	0.828664	1.61788	1.19277	1.14942	1.42341	1.65607	1.04588	1.21731	1.00391	1.0055	0.930855	0.992731	0.929042	1.17409	0.992015	1.10809	1.01815	0.829652	0.840115	1.09015	1.13498	1.04833	1.16211	0.878973	0.917638	1	1.01078	0.926161
204331_s_at	MRPS12	1.1449	1.62133	1.20293	1.7123	0.571173	0.755296	1.82463	0.92016	1.86865	1.69363	0.921191	0.701904	0.953998	1.09829	1.01455	1.0791	0.873562	1.20018	0.830493	1.14408	1.06645	2.1934	1.8992	1.68439	3.49398	2.17998	1.32633	1.89112	1.26976	0.900355	1.15631	0.957416	0.711038	0.973946	1	0.935068	0.995442	0.955792	0.761156	1.0086	2.0026	1.60543	1.87836	1.34369	1.17795	1.07937	1.00235	0.8413
204330_s_at	MRPS12	0.814836	1.00148	0.886305	0.970119	1.03032	0.947133	1.06132	0.774046	1.15508	1.07079	0.879926	1.14086	0.9597	0.88088	0.836845	0.811195	0.985374	1.09401	0.722453	0.875109	1.08649	0.923623	1.25046	1.19868	1.95345	1.67811	0.888677	1.2803	0.78039	0.704113	0.89596	1.0809	0.88765	1.0355	1.17367	1.05681	0.878275	0.734874	0.792088	1.17256	1.04629	1.29107	1.1892	0.974122	0.982389	0.908077	1	0.841634
215919_s_at	MRPS11	1.12918	1.08916	0.835305	0.914925	1.43047	1.53689	1.58973	0.98129	0.811634	0.727533	1.10685	0.885793	1.02405	1.07891	0.919529	0.792231	1.09972	1.03483	0.945253	1.19066	1.12251	0.961921	1.16467	0.904967	1.81229	1.22114	0.961713	0.997079	0.745298	0.713044	0.924858	0.982495	1.40518	0.754206	0.895668	1	0.996647	0.837268	0.850648	1.25735	0.952484	0.929647	0.847582	1.30528	1.09595	1.39194	1.38193	1.02801
211595_s_at	MRPS11	1.00563	1.31524	0.970452	1.21691	1.02749	1.02976	1.41664	0.914544	1.25403	1.26392	1.06695	0.633676	0.95013	1.35604	1.14724	0.859138	0.771408	0.944724	0.887394	1.1579	1.37916	1.45173	1.35198	1.08498	2.4547	2.10467	1.10312	2.21862	1.03498	1.08436	1.29217	1.25247	1.26822	1	0.706061	0.930906	0.768073	0.825841	0.739826	0.776832	1.24166	1.45914	1.32047	1.10919	1.68524	1.19987	0.9139	1.16043
224247_s_at	MRPS10	1.35011	1.36088	1.18149	1.89748	0.916016	1.08716	0.973418	1.35382	1.5233	2.29295	1.41613	0.869564	0.663765	0.97033	1.29397	1.22397	0.949324	1.13449	0.922289	1.03812	0.794983	1.1133	1.36432	1.14061	1.58686	1.14776	1.6045	1.38208	1.05651	0.805706	1.04803	1.31802	0.987083	1.26944	1.12771	1.1707	1.18098	1.26276	0.969419	1	0.760634	1.04414	1.03363	0.85462	0.637544	1.03985	0.915453	0.927835
222522_x_at	MRPS10	1.0429	1.30179	1.08101	1.76195	0.759344	1.0684	1.07564	1.13363	1.32945	1.74189	1.44809	0.973946	0.884738	1.13707	1.18581	1.36698	0.942696	1.28155	0.946346	1.14979	1.10015	0.996935	1.18162	1.10989	1.12954	1.87277	1.27104	1.4065	0.995137	0.859635	1.21143	1.17184	1.01984	1.11234	0.961608	1.14478	1.09781	1.08269	1.24209	0.959215	0.8037	1	0.993628	0.788264	0.663813	1.39547	1.34704	0.964843
218106_s_at	MRPS10	1.28912	1.00659	1.19479	1.23124	1.33614	1.42218	0.994094	0.811781	0.926161	0.97054	1.57653	0.913472	1.13634	1.27201	1.17834	0.589063	0.888933	1.29009	0.704724	1.22551	0.868842	0.822225	1.49518	1.156	0.806695	1.25875	1.1291	1.01852	1.03812	0.66252	0.892342	1.13732	1.13654	0.765263	0.623765	0.917638	0.667129	0.592177	0.650194	1.14082	1.00929	1.13617	1.02039	1.24429	0.80089	1	0.997655	1.24366
211594_s_at	MRPL9	0.963172	0.925692	0.826423	0.905163	0.800889	0.955411	0.851355	0.922189	1.58012	0.998195	0.847306	0.392754	0.521788	1.13757	0.95662	0.736362	0.73972	0.942492	0.736734	0.96279	1.23775	1.32873	1.49356	1.31631	1.43207	1.33556	0.842181	1.19851	0.926495	0.771255	0.868183	1.01374	0.875805	0.744975	0.813777	0.800485	0.658893	0.858146	0.608436	1.33962	1.3319	1.69363	1.81314	1.24447	1.18013	1.06366	0.988009	1
209609_s_at	MRPL9	1.16379	0.976693	0.945629	1.01279	0.916313	0.883812	0.788947	0.863493	1.17587	0.920559	1.02176	0.694968	0.565651	1.14693	0.957415	0.751025	0.692612	0.888548	0.858084	0.924223	1.41312	1.1291	1.2544	1.17647	0.739079	1.15191	1.03737	0.819972	0.877197	0.812074	0.867369	0.996971	0.852062	0.899915	0.828784	0.818138	0.824366	1.03655	0.649443	1.17766	1.17834	1.06163	1.36166	0.916313	1	1.01933	1.09441	0.945355
227024_s_at	MRPL55	0.786898	0.93136	1.05723	1.25589	0.888451	0.726692	1.01444	0.856536	0.745809	1.12934	0.95593	1.27449	1.05933	0.946722	0.787467	0.891247	0.82175	0.832504	0.959943	0.887874	1.08178	1.20733	1.15842	0.985658	1.04901	1.34471	1.09437	0.873561	0.850863	1.11572	0.954412	0.850986	0.913537	0.937434	1.34235	0.872962	1.27228	1	1.07537	0.877894	1.04068	1.00159	1.15137	1.12267	1.09676	0.941539	0.903432	0.956344
225719_s_at	MRPL55	1.25476	1.39471	1.25675	1.86608	0.789603	0.846113	1.4569	1.16547	1.36896	1.48624	1.04053	1.00772	0.876818	0.879672	0.896283	0.883493	1.02187	0.943241	0.976023	1.29415	1.44204	1.95812	1.41992	1.27155	2.3525	1.96563	1.37858	1.70412	1.07965	0.995532	1.27329	1.06686	0.794437	0.867901	0.84352	1.00304	1.10667	0.865429	0.942696	1.45964	1.79879	1.68722	1.51075	1.38868	1.36649	1	0.952621	0.878815
225797_at	MRPL54	1.08583	1.30335	0.931798	1.28169	0.767491	0.885409	1.41639	1.13236	1.14511	1.43559	0.855424	0.681005	0.684309	1.02998	0.924357	0.99582	1.12478	1.32463	1.01367	1.4612	1.88185	1.60389	1.09119	0.953826	1.63382	2.01843	1.30795	1.5321	0.851047	1.29416	1.22769	0.911742	0.836256	0.863306	1	0.771368	1.19229	0.831663	0.701626	1.17189	1.81124	1.43699	1.41141	1.43306	1.79269	0.830103	1.04045	0.837269
225523_at	MRPL53	0.84703	0.875013	0.889912	1.39604	0.748398	0.627913	1.0718	0.766286	0.678084	0.886144	0.968579	0.732832	1.05639	1.02438	0.718005	0.750998	1.38602	1.17817	0.982637	1.39084	1.69914	1.69039	1.0672	0.708986	1.7588	1.44731	1.28294	1.25064	0.969419	0.724517	1.37471	0.952707	1.12271	0.925191	0.902422	0.831423	1.01855	0.75051	0.798147	1	1.11395	0.952794	1.00119	1.1306	1.51764	0.981644	1.00903	0.947372
226241_s_at	MRPL52	1.1746	1.10609	1.18431	2.02873	0.909587	0.955654	0.994992	1.3927	0.869313	1.43052	0.909653	1.014	0.706023	1.05735	0.848776	0.848838	0.902128	0.949599	1.12454	1.21889	1.30438	2.97946	0.989939	0.936995	2.33035	1.95127	0.95331	1.20606	0.873341	0.735723	1.11749	1.06967	0.817901	1.26733	1	0.749427	1.51004	1.31536	0.745728	1.05528	1.2563	0.994741	1.2207	1.32098	1.05178	0.900891	0.795126	0.661229
221997_s_at	MRPL52	0.937604	0.895022	1.00246	0.87208	1.08536	1.10585	1.17842	0.9918	0.949941	0.772315	1.03962	1.00623	0.798233	1.33392	1.02916	0.92817	1.16219	1.05429	1.13967	1.16572	1.15291	0.891537	0.95593	0.730719	1.5046	1.22352	0.870759	0.943718	0.682876	0.903955	1.07103	0.732119	0.985658	1.10497	0.833346	1	0.943037	0.940214	0.938281	0.839388	1.04248	0.958557	0.737692	1.08144	1.12235	1.01031	0.895053	1.02043
224334_s_at	MRPL51	0.989797	1.1202	0.790588	0.767311	1.15892	1.55847	1.30594	0.861998	1.13024	1.27633	0.997476	1.19238	0.801758	1.09102	1.42351	0.595308	0.901217	1.47158	0.53449	1.32916	1.16986	1.02701	1.70314	1.1954	2.98765	1.89433	0.983809	1.72539	1.08363	0.827768	1.33894	1.36462	1.42382	0.830823	0.696929	0.662795	0.603403	0.474612	0.542698	0.722923	1	1.39867	1.21525	0.866164	1.14049	1.36277	1.47853	1.40502
223086_x_at	MRPL51	0.983241	0.867494	0.814616	1.06601	0.910015	1.16834	0.976305	0.848348	1.43601	1.49815	0.996899	0.937062	0.787922	1.17278	1.15725	0.729612	0.878338	1.16089	0.715339	1.19333	1.27827	0.974843	1.68089	1.40934	1.48474	1.19027	1.19169	1.33884	1.25517	0.877926	1.26269	1.17384	1.21019	1.08551	1	0.990011	0.866492	0.734396	0.64335	0.550317	1.00268	1.14092	1.27113	0.723302	0.900892	1.30617	1.34855	1.16726
1561144_at	MRPL51	0.865741	0.895053	1.06597	1.20441	1.18239	0.904477	1.0492	1.10649	0.950731	1.11737	1.03416	1.06462	0.928975	1.0412	0.823176	1.10761	1.07037	1.02954	1.19315	0.990296	1.0125	0.945083	0.99852	0.91996	0.990297	0.968509	1.09386	0.910968	0.987654	1.03416	0.952656	1.03962	0.979625	1.08207	1.1304	1.06894	1.14503	1.04565	1.246	1.0689	0.962651	0.867807	0.911824	0.932471	1	0.859201	0.977152	0.936994
243219_x_at	MRPL50	1.00579	1.05099	0.88903	0.88919	1.11608	1.04958	1.30481	0.882313	1.21973	1.40579	0.961365	1.01016	1.29056	0.879132	1.39511	0.993916	1.1027	1.15141	0.720291	1.03962	0.964565	0.896899	1.10334	0.955343	1.76685	1.59889	1.15855	1.39265	1.33962	0.931495	0.981715	0.999278	1.07269	0.853079	0.893407	0.88193	0.937231	0.840358	0.944537	1.20411	1.07103	1.24956	1	0.997007	1.178	1.49636	1.0763	1.32174
225581_s_at	MRPL50	1.22516	1.23368	1.01558	1.79114	1.36832	1.28141	1.52445	1.18598	1.06067	1.75338	1.11552	0.697255	0.844984	1.23422	1.04146	0.981643	0.915287	1.61514	1.15554	1.154	1.12458	1.04939	1.01075	0.997511	0.846786	0.80865	1.19147	0.60713	0.778841	1.05685	1.03181	1.26308	0.890684	1.20271	1.03779	1.05975	0.939196	1.35631	1.17303	0.833918	1	1.00881	0.935658	0.747292	0.694742	1.13929	1.02497	0.88632
225580_at	MRPL50	1.4437	1.83633	0.943582	2.11492	1.03917	1.1466	1.34412	1.45254	1.44157	2.41073	1.08964	0.763082	0.997728	1.04735	0.986548	1.24519	0.575895	1.70197	1.29546	1.01148	0.833617	1.08395	1.42562	1.34257	0.336773	0.43284	0.940044	0.352706	0.807307	1.09453	0.85137	1.20659	1.0413	0.947167	1	1.15141	1.12604	1.14346	0.987832	1.15926	1.21573	1.38462	1.6279	0.746819	0.572174	1.24627	0.839145	0.799589
201717_at	MRPL49	1.40259	1.08481	1.28155	1.92606	1.11673	1.40487	1.32045	1.43819	1.27191	1.50857	1.85386	1.68017	1.17125	1.35113	1.11854	1.06171	1.04708	0.829923	0.895377	1.08913	1.61153	1.23954	1.27219	1.22928	2.30924	2.14926	1.1304	1.78455	1.12983	1.29285	1.14272	1.25467	1.03517	0.955412	0.962512	1	0.917571	0.850372	0.837026	1.52143	1.48764	1.34524	1.29406	1.39139	1.03278	1.20276	1.11774	0.992302
218281_at	MRPL48	1.0627	1.13195	0.956758	1.3595	0.682531	0.790716	1.19808	1.01089	0.846939	0.931696	1.10433	0.825319	0.77237	1.02523	1.01697	1.07188	0.735245	1.60775	1.25857	1.12846	1.33701	1.56772	1.08598	1.09015	1.89365	1.71821	1.19445	1.23516	1.36886	0.710242	0.993377	0.941607	0.929847	1.37699	1.20624	1	1.11532	1.18937	0.914065	0.461962	1.01741	1.07391	1.13212	0.91724	1.26477	0.976111	0.87353	0.915651
223481_s_at	MRPL47	0.793634	0.879958	0.93554	1.60155	0.91734	0.723785	1.35357	1.35984	0.836815	0.772398	0.810433	0.901672	1.00076	0.993341	0.76903	1.72979	1.03274	1.15287	1.41322	0.943275	1.13634	1.03573	0.826483	0.79309	0.754069	0.606571	0.875172	0.491053	0.868873	1.03259	0.784515	0.831092	0.804979	1.08453	1.26326	1.56948	1.35045	1.91753	2.18266	0.771451	0.674226	0.843124	1.05247	1.02397	0.872899	0.765677	0.841847	0.813101
223480_s_at	MRPL47	0.980757	0.95745	0.879417	1.19756	1.01309	1.02468	1.26303	0.939264	0.677032	0.951246	1.03065	0.667804	0.563042	0.851355	0.891892	0.985302	0.977504	1.28614	0.866993	1.16253	1.15375	1.30636	0.86287	0.761541	1.54312	1.71091	0.974966	1.2416	0.677717	0.905785	0.95001	0.981857	0.78815	0.903367	1.01815	0.978565	1.01727	0.902976	0.650593	1.04041	1.19195	0.880943	1	1.07739	1.32628	1.00572	1.02161	0.880053
219244_s_at	MRPL46	1.36926	1.08371	1.41777	1.29687	0.793004	1.14604	1.11186	0.766093	1.26614	1.48088	1.51092	0.797427	0.90549	0.942833	1.08035	0.945151	0.956621	1.2106	0.859076	1.13191	1.10633	1.6016	1.3226	1.59402	2.87502	1.92801	1.63985	2.07722	1.30495	0.975125	1.30929	1.0705	1.19557	0.939977	0.749996	0.80373	0.819795	1	0.82526	0.966867	1.31926	1.21069	1.46471	0.721463	0.853264	1.21441	1.1386	1.02657
224479_s_at	MRPL45	0.909752	0.998736	0.814659	0.807132	0.688348	0.866585	1.02557	0.585225	1.01539	0.88672	0.850126	0.929948	1.01305	0.998664	0.916214	0.800051	0.942526	1.16627	0.837359	0.95073	1.37898	1.41638	1.00489	1.15304	2.16601	1.88764	0.88608	1.91573	1.28991	0.924891	1.0994	1.09948	1.10135	0.819765	0.715934	0.647826	0.830912	0.865647	0.657537	0.978423	1.0894	1.16526	1.26898	1	1.39064	1.00787	1.09619	0.983737
222555_s_at	MRPL44	1.05811	1.242	0.813629	1.22171	0.65673	1.10965	1.39496	0.762614	1.25372	1.50835	1.09595	0.704393	0.755787	0.665661	1.19255	0.911066	0.760084	1.01104	0.943138	0.88072	0.952105	1.07199	1.51951	1.55875	2.47871	1.60195	1.16931	1.63539	1.03921	1.0229	0.903073	1.09366	1.13921	0.753389	0.55611	0.642236	0.638651	0.726036	0.630014	0.889672	1.68874	1.46784	1.41026	1	1.16148	1.09295	1.12069	1.1557
218202_x_at	MRPL44	1.0967	0.985231	0.949153	1.79691	0.82181	0.834823	0.971732	0.957761	1.22578	1.70591	0.959735	0.791087	0.902911	0.594148	1.05027	1.08496	0.729532	1.00376	0.769976	0.771451	0.873783	0.887362	1.60914	1.37337	0.566919	0.697986	0.871891	0.742637	0.91268	0.875267	0.637153	1.30283	0.968614	0.832204	0.786956	0.969244	1.04425	0.948262	1.00242	1.00922	1.80158	1.17727	1.4988	0.91681	1.13552	1.08716	0.869313	0.999928
230027_s_at	MRPL43	1.69152	1.34731	0.755159	1.8246	0.731973	0.998124	1.31662	0.764061	1.59632	1.52162	0.607657	0.732978	1.2136	1.0694	0.786316	1.33423	0.958158	1.41953	0.922106	0.850448	2.05754	2.12061	1.89238	1.53603	2.7747	1.77584	0.885616	3.40817	1.35607	1.47898	1.12728	0.949118	1.19008	0.739599	0.819794	0.857449	1	0.949804	1.20276	1.16606	3.53708	4.02964	2.02489	2.69519	1.29133	1.02629	0.826229	0.765276
230026_at	MRPL43	4.58026	2.08541	0.835079	5.49197	2.26734	1.87493	0.795787	0.662221	0.697205	0.575916	1.10663	1.45081	1.54535	1.41215	0.745593	3.63381	1.9647	2.50042	1.09334	1.11085	5.61886	0.961608	1.02412	0.988831	1.24113	1.44984	1.0455	4.96027	0.720421	1.87162	1.05761	0.848209	2.70084	0.932066	0.737906	0.953689	2.48808	2.7937	3.41588	0.498486	5.00915	4.0809	0.900322	1.89037	0.985356	1.30977	1.09228	0.966203
224332_s_at	MRPL43	0.70226	1.00438	0.914413	1.10258	0.617892	0.697873	1.22514	1.0297	1.17515	1.70197	1.2254	0.515765	0.840237	1.21584	0.977187	0.588532	0.832655	1.03612	1.01289	1.29774	1.7721	1.55232	1.47155	1.36375	1.91791	1.46265	1.21476	0.749211	1.17422	0.842014	1.40062	1.19598	0.877911	0.847995	0.946672	0.999748	0.914016	0.947219	0.492368	0.983774	1.12612	1.14457	1.53097	1.11027	1.31417	1.02747	1.06351	0.988689
222466_s_at	MRPL42	1.22242	1.17468	0.94929	1.46895	1.02028	1.41664	1.42444	1.22995	1.50885	1.57294	1.15786	0.972821	1.00423	1.02187	0.978423	1.16459	0.691063	1.2211	0.574203	1.22503	0.869957	1.94543	1.63032	1.2578	1.8873	1.92113	1.252	1.80523	0.909686	0.878402	0.741673	1.34748	0.738626	0.727427	0.948742	0.64888	1	1.09054	1.03283	0.790401	1.32265	1.69057	1.86993	0.756797	0.967705	0.937959	0.832294	1.0624
217919_s_at	MRPL42	1.15042	1.60496	0.963242	1.14259	1.02786	1.26774	1.8605	0.90608	0.931898	1.5113	1.20694	0.590107	0.687008	1.08767	1.66639	1.07587	1.01807	1.5249	0.803323	1.27081	1.51731	1.74608	1.06516	1.01607	2.0743	2.05736	1.49199	1.95564	1.01104	1.24375	1.17847	1.38728	1.16665	1.46924	0.977911	0.770059	0.784742	0.961088	0.865945	0.948605	1.50901	1.09686	1.18956	0.645258	1.01461	1.07521	1.61016	1.06083
230034_x_at	MRPL41	1.02168	0.997799	1.15033	0.899168	1.48957	0.872112	0.957657	0.938789	0.763827	0.852955	1.18337	1.05895	1.00674	0.887586	0.811312	1.02257	0.968684	1.23882	0.830552	1.21301	1.30142	1.07529	0.861624	1.01675	1.42012	1.71846	1.02357	1.15025	0.814012	1.48527	1.02095	0.913802	0.792946	0.909127	0.888355	0.79783	0.845045	0.74686	0.871576	1.0379	1.07716	1.02627	1.14834	1.09208	1.13318	1.16589	1	0.951555
227186_s_at	MRPL41	0.692262	0.644862	0.701017	1.51507	0.486516	0.622708	0.815306	0.711783	0.614309	1.06405	0.640221	0.906701	0.835123	0.76953	0.583516	0.755814	0.830222	0.808154	0.765096	1.06002	1.7594	1.37858	0.602619	1.17511	0.887713	1.42835	1.07661	1.0791	1.1838	1.05178	1.04708	0.913142	0.607558	1.34718	1.01499	1.12747	0.996826	1	0.699096	1.11701	1.37968	1.15809	1.15191	1.26349	0.985871	0.81867	0.836542	0.6851
225425_s_at	MRPL41	0.808767	0.716685	0.744571	0.859853	0.66918	0.950594	0.806346	0.763523	0.982709	1.28442	0.906439	0.868717	0.810462	0.88295	0.808329	0.689095	1.02887	0.935203	0.570163	1.10661	1.53689	1.12393	0.722401	0.955343	1.21516	1.66176	0.988368	1.4914	1.08226	1.21705	1.09239	1.0458	0.856908	1	0.748967	0.870507	0.859262	0.799763	0.674786	1.24411	1.35754	1.3937	1.05144	1.22428	1.1302	1.11721	1.00322	0.805764
225423_x_at	MRPL41	0.925392	0.89128	1.37391	1.07157	1.09944	0.929109	1.18414	0.802627	0.748669	0.874477	1.25222	1.07285	1.10921	0.975319	1.01591	1.06213	1.4125	1.1941	1.00663	1.12584	1.35499	0.953998	0.874382	1.03438	1.08023	1.65404	1.13695	1.77446	1.11025	1.77177	1.23293	1.02579	0.812573	1.05922	0.877482	1.04761	0.956897	0.899168	0.905654	1.10262	0.986976	1.0786	0.928874	1.38888	1.27141	0.895086	1.10382	1
221936_x_at	MRPL41	0.896542	0.916545	1.31066	0.983525	1.09528	0.933245	1.15475	0.872647	0.952897	0.907749	1.24987	1.29224	0.962338	1.22233	0.937671	0.907094	1.17868	1.05346	0.78815	1.14082	1.13433	1.1204	0.914165	0.812778	1.48731	1.23337	1.14404	0.875172	0.940724	1.34175	1.10993	0.951349	1.01896	0.88765	0.891892	0.863493	0.990761	0.937874	0.969524	1	0.934088	1.01276	0.758247	1.14772	1.32877	1.02098	1.2348	1.12218
203152_at	MRPL40	1.39592	1.15225	1.50525	1.4796	0.903172	0.944605	1.217	0.883301	0.901867	1.92203	1.45911	0.853695	0.627947	1.06332	0.94768	0.846695	1.06871	1.17231	0.68194	1.30939	1.36965	1.91815	1.10577	1.12853	3.14872	2.69505	1.88818	2.00166	1.11637	1.05628	1.34787	1.24609	1.12787	1.03006	0.690465	0.779658	0.886497	0.90239	0.679973	0.871089	1.51408	1.03962	1.20938	1.17817	1.37878	1.5649	1.12478	0.91724
223743_s_at	MRPL4	1.25295	0.934223	0.844373	2.37761	0.501502	0.776313	0.837237	1.02805	1.67036	1.31441	0.683764	0.693488	1.11395	1.06963	0.634512	1.31204	0.620104	0.734555	1.11685	0.940248	1.44235	2.3059	1.94972	1.70338	2.57832	2.22411	0.805356	1.37431	1.30269	0.962581	0.917505	0.856907	0.580677	1.3248	0.937332	0.897902	1.34835	1.25394	0.89907	0.977045	2.23022	1.43456	2.39519	1.93303	1	1.23177	0.741003	0.8017
223742_at	MRPL4	1.31602	1.24389	0.955102	1.29089	0.744598	1.04807	1.02864	0.851447	1.16526	1.14474	1.41434	0.625277	0.951968	1.09718	0.982673	0.778981	1.01214	1.3017	0.901477	1.24839	1.34869	1.38297	1.35255	1.28104	1.86184	1.76017	1.24501	1.55128	0.938417	0.845717	1.23369	1.03088	1.03891	0.958972	0.896801	0.964042	1	0.653419	0.751812	1.0486	1.38532	1.47512	1.22764	1.21753	1.23591	1.20894	1.06902	0.807512
218105_s_at	MRPL4	1.28707	1.03812	1.25562	1.93764	0.677497	0.913868	0.865303	0.997187	1.39849	0.996394	1.24317	1.03902	1.08473	1.03569	0.957173	1.04822	0.686933	0.626135	0.838842	0.919329	1.39814	1.89419	1.32183	1.18405	2.4143	1.92912	0.96432	1.74863	1.01785	1.02582	0.719069	0.925692	0.718498	0.964808	0.874856	0.773822	1.13687	1.02257	0.784062	1	1.72767	1.149	1.5614	1.6632	1.05019	1.15483	0.968789	0.935033
236910_at	MRPL39	1.63757	2.76694	0.983276	0.438378	1.14743	1.21854	0.697407	0.931966	0.921124	0.778785	0.994957	0.528941	0.941029	0.981502	1.25953	1.0129	1.03009	0.923589	1.30245	0.910869	0.537452	1.06636	0.943684	2.60933	0.842941	1.22684	0.586664	0.599558	0.847949	0.614953	0.680783	1.0883	1.29907	0.78494	1.00141	0.764959	1	0.8898	0.741565	1.47917	1.09849	1.3449	1.28354	0.914363	0.830102	0.863524	1.34772	0.684234
218558_s_at	MRPL39	1.36304	1.28863	1.19119	1.10107	0.830103	1.72169	1.54023	0.980828	1.65428	1.31869	1.34407	0.675127	0.617557	0.977823	1.40178	0.7977	0.706239	1.52848	0.533902	1.00333	1.01852	1.09261	1.13095	1.62022	1.68174	0.917306	1.2563	2.04639	1.23583	0.663992	1.18877	1.48774	1.5844	0.802917	1	0.62145	0.727651	0.817016	0.822819	0.979289	1.10099	1.16627	1.70215	0.613223	0.98942	2.02229	1.57419	1.11766
230726_at	MRPL38	0.947646	0.866367	1.06898	1.20702	1.01554	0.944503	0.859822	1.06651	0.758878	0.89402	0.82538	0.936216	0.826483	0.926898	0.730112	1.17647	1.03764	0.940928	1.41557	0.947201	0.956275	0.78616	0.925426	0.869407	0.683296	0.976306	0.738092	0.723733	0.921457	1.20254	0.967181	0.70638	0.813895	1.12979	1.07751	1.07875	1	0.990082	1.11761	0.957692	0.789632	1.09758	0.940961	0.928304	1.05403	1.1039	1.0489	0.983347
225103_at	MRPL38	0.960221	0.642166	1.0276	1.51299	0.711424	0.911791	0.687231	0.814659	1.40411	0.829623	0.654009	0.740308	1.03021	1.07731	0.944195	0.92169	0.704189	0.826573	0.554907	1.14842	1.00387	1.6348	1.47309	0.919828	1.76564	1.29359	0.595673	1.21806	1.07638	0.910244	0.946517	0.92169	0.834551	0.857093	0.689518	0.468447	0.782308	0.875995	0.798694	1	1.80562	1.7407	1.60891	1.75617	0.827498	1.15917	1.09583	1.06309
1561508_at	MRPL38	0.845045	0.914131	1.21113	1.23891	0.845472	0.931528	1.2332	0.960081	0.730772	0.910507	1.0236	1.12669	0.966273	1.01002	0.972013	1.04913	1.03857	0.9951	1.09062	0.980262	1.25141	1.18782	1.06197	0.973207	1.15892	1.19669	0.980616	0.980652	1.14325	1.42341	0.969769	0.874793	0.783722	0.929646	1.08846	0.904738	0.984946	0.996395	1.03618	1.20094	1	1.06063	1.01473	1.26299	1.22388	1.07134	0.898779	0.829083
222993_at	MRPL37	1.25953	1.14842	1.0276	1.16935	0.598564	1.06148	1.16102	0.782252	1.3843	0.873688	0.98694	0.874035	0.654339	1.24537	1.02946	0.776117	0.807192	1.07974	0.780559	1.20328	1.8771	1.54602	1.35577	1.28521	1.54803	2.27727	1.08647	1.67653	1.19924	1.11298	1.15909	1.03528	0.848285	1.09056	0.541523	0.894601	0.739185	0.727217	0.588851	1.14598	1.36107	1.60943	1.44501	1.54624	1.196	1.00814	1	0.89331
224331_s_at	MRPL36	0.886112	0.977152	0.824009	1.39471	0.705691	0.76311	1.14577	0.675176	1.01668	1.44746	1.24424	1.06117	0.957692	0.975883	1.11729	0.913009	0.736201	1.17206	0.880625	1.25975	1.26331	1.48946	1.3931	1.17579	1.69479	1.34855	1.30721	1.05994	1.11387	0.708142	1.34305	0.989439	0.974192	1.09078	0.935945	0.903302	0.79123	0.930184	0.877577	0.768142	1.07848	1.22344	1.28058	0.744652	1.02991	1.19475	1.18478	1
225255_at	MRPL35	1.01221	0.842789	0.894149	1.62585	0.996287	0.987296	1.16737	0.800514	1.25499	1.46582	1.48238	1.24519	1.34146	1.33021	1.3318	0.869312	0.703554	1.04403	1.06724	1.01914	1.11556	0.854836	1.20938	0.981147	1.02331	1.00929	1.18363	1.76571	1.14544	0.886336	1.54624	0.963903	1.61409	1.09674	1	0.954101	1.09781	1.09228	0.939705	0.672281	0.675859	0.939196	0.891698	0.888451	0.589191	1.4266	1.32336	1.03831
222775_s_at	MRPL35	0.876501	0.898244	0.998268	0.821751	0.82282	0.999928	1.04211	0.566694	1.32614	1.31548	0.940249	0.941608	0.831543	1.17647	0.84798	0.585754	0.63879	0.836301	1.16471	0.874099	0.87853	0.78724	1.57681	1.56592	1.7589	1.21165	0.911363	1.46334	1.42177	0.682248	0.974685	1.12828	1.03177	0.950148	1	1.38647	0.47788	0.859449	0.584761	0.91923	0.924841	1.07234	1.05331	0.52361	0.440711	1.12682	1.08348	1.41582
218890_x_at	MRPL35	0.921157	1.12061	1.06902	1.97848	0.820609	1.01749	1.18688	1.12836	0.864803	1.9301	1.27928	0.846724	0.933683	0.925558	0.941743	1.16337	0.86856	1.10437	1.06705	1.21955	1.09821	1.57499	1.04572	1.45627	2.34775	1.46323	1.3305	2.11533	1.2075	1.16387	1.18555	1.17419	0.879783	1.13693	0.959838	0.814349	1.20415	1.09354	0.923222	1.01602	1	1.19829	1.11866	0.738438	0.807803	1.22813	1.04572	0.667394
221692_s_at	MRPL34	0.554015	0.910293	0.585764	0.591824	0.818315	1.06393	0.841254	0.629889	1.28069	1.37463	0.467188	0.737945	1.16789	1.04453	1.49882	0.528988	0.400518	0.439122	0.512589	0.616498	0.551939	1.01464	1.03908	1.32774	1.8196	1.08765	0.629275	1.34221	1.03533	1.04502	0.777562	1.29357	1.03214	0.549452	0.434382	0.414684	0.577676	0.575261	0.502	0.73052	1.23384	1.1838	1.10395	0.820327	1.13582	1	1.54488	1.08918
203781_at	MRPL33	1.18795	1.39079	1.10409	1.01294	0.9444	0.886177	1.25358	0.928505	0.867369	1.15108	1.17587	0.610814	0.642027	0.892955	1.11915	0.905654	0.79481	0.915552	1.09307	1.04165	1.16631	0.99094	0.804136	1.01224	1.17528	1.21156	2.1881	1.32983	0.98285	0.98388	1.21165	0.882982	1.03827	1.20458	0.985587	0.918434	1.15516	0.977646	0.864679	0.745943	1.18902	0.762311	1.10709	0.594878	1	1.09956	1.19156	1.19363
225260_s_at	MRPL32	1.05883	1.26664	1.04034	1.52732	0.850832	0.984769	1.0132	0.970049	1.30518	1.21546	1.24433	0.934797	0.795901	1.08203	1.14453	1.07471	0.787211	1.25399	0.979802	0.963659	1.06701	1.82952	1.27988	1.25907	1.35035	1.44073	1.36447	1.10485	0.959077	1.15896	1.10298	1.20402	0.924123	1.18718	1.0497	0.853911	1.05061	1.33146	0.952862	0.705309	1.49674	0.998087	1.3932	0.752573	0.879449	1.13273	1.07378	0.922722
243887_at	MRPL30	1.06689	1.07603	0.84942	0.919495	1.28888	1.07014	0.864648	0.884865	1.30943	0.884449	1.3656	0.741592	1.01558	0.905948	1.02397	0.943037	0.933245	1.18911	1.02342	1.11483	0.944025	1.20328	1.04372	1.05186	0.752953	0.881771	1.18478	0.981431	1.30085	0.699096	1.20102	1.01774	1.15287	1.0147	0.816072	0.9951	1.22556	0.926562	0.985943	0.649513	1.0718	0.946585	1	0.947098	0.867023	1.17286	1.29075	1.69436
243801_x_at	MRPL30	1.39663	1.40975	0.773934	0.49506	2.33389	1.60218	0.950353	0.987725	0.859387	0.504627	1.43052	0.562128	0.70452	1.22348	1.5189	0.86618	1.2207	1.03906	1.30269	1.20493	0.729664	0.489248	0.878148	0.938484	1.02664	0.674689	0.927131	0.54766	0.588128	0.624645	1.10833	1.34573	1.52705	1	0.762311	1.01075	1.20947	1.04705	0.97047	0.901737	0.825946	0.775557	0.646028	0.87057	0.978988	1.30118	1.38218	1.33739
224971_at	MRPL30	1.14263	0.96781	0.869501	1.24577	0.807628	1.00452	0.85074	0.721723	1.2841	1.16299	1.14656	0.915619	0.663118	1.02694	1.20298	0.810756	0.847061	1.15433	0.776425	1.12283	1.12686	1.46064	1.44757	1.32403	1.30405	1.22622	1.36486	1.16371	1.21608	0.864367	1.28563	1.22379	1.23075	0.935979	0.835185	0.760002	0.791688	0.788805	0.698113	0.956172	1.0637	1.15579	1.39481	0.833256	1	1.09512	1.29659	1.10358
224173_s_at	MRPL30	1.00965	0.925259	0.947338	1.05895	1.03013	0.910442	1.12934	0.919031	1.19972	1.19868	0.687777	0.757782	0.673229	0.92129	1.23257	0.811546	0.856041	1.02183	0.883078	0.852894	0.937603	1.12673	0.895151	1.24654	0.931932	0.828964	0.860815	0.944571	0.886113	0.918964	0.933144	1.25698	1.15308	0.813307	0.881421	0.878782	0.820564	1	0.841938	0.764103	1.01536	1.36472	1.12405	1.01126	0.933313	1.07552	1.12967	1.0723
223996_s_at	MRPL30	1.06948	1.02742	0.832714	1.64605	0.613733	0.868121	1.34952	1.01785	0.837873	1.11258	0.913999	1.07684	0.760963	0.838902	0.840479	1.08512	0.913472	1.28489	1.03274	1.02575	1.13769	2.03394	1.00929	0.972785	1.18902	1.50591	1.13244	1.23534	1.01199	1.06686	1.29168	1.17519	0.853202	1.43497	1.0071	0.83866	0.904738	1.25594	1.11636	1.02939	1.09401	0.861437	1.32959	0.999061	1.15733	0.841816	1	0.978105
238822_at	MRPL3	1.19479	1.02494	0.88592	0.686585	0.841208	0.776734	0.753878	0.859014	0.77371	0.958418	0.723158	0.617066	0.766618	0.784119	0.856412	1.05125	0.674202	1.37044	0.781235	0.957207	0.61141	0.811253	0.74562	0.868904	0.709294	0.657015	0.848776	0.758138	0.90985	0.710088	1.08332	1.13073	0.97061	0.74794	0.878465	0.916909	1.18298	0.711937	1.06148	0.747399	0.949324	0.820564	1	1.11899	1.14602	1.20302	0.891956	1.04656
208787_at	MRPL3	1.13576	0.957762	1.14032	1.10941	0.932639	1.26189	1.15512	0.999242	1.20471	1.10437	1.32012	0.836392	0.746887	1.20659	1.16014	0.969524	0.74449	1.13745	0.757591	1.0632	1.06617	1.09825	1.09928	1.07374	0.777604	0.861905	1.18525	0.925927	0.983205	0.909029	1.11665	1.18795	1.02987	0.932774	1.03502	0.798089	1	0.946415	0.822255	0.532929	1.12417	1.07891	1.27989	0.820327	0.903074	1.38708	1.20768	1.13289
204599_s_at	MRPL28	0.833226	1.00384	0.954274	1.19341	0.800601	1.06094	1.05194	1.13539	1.45869	1.03543	0.980545	0.864648	0.826513	1.34272	0.923823	0.922822	1.10027	0.887137	0.840358	1.10833	1.60635	1.22813	1.55117	1.32145	2.006	1.83998	0.934899	1.63941	0.959735	0.877831	1.28382	0.930586	0.96802	1.24825	1	1.1037	0.667612	1.00043	0.953172	0.947338	0.985729	1.39844	1.41306	1.24115	1.28466	1.06317	0.957312	0.9444
224330_s_at	MRPL27	1.29509	1.56773	1.08771	1.67363	1.02623	1.46315	1.60288	1.24057	1.60033	2.1554	1.3764	0.718992	0.772552	1.42732	1.46704	1.18286	0.964112	1.6451	0.846633	1.4313	1.3868	1.65757	1.43114	1.75712	2.64395	2.01021	1.32415	2.64701	1.43954	1.44676	1.47973	1.11749	1.19169	1.04068	0.818492	1.09579	0.949736	0.949359	0.709524	0.829503	1.34825	1.46842	1.36995	0.931798	1	1.2245	1.03771	0.960636
218270_at	MRPL24	0.791458	1.03087	1.11362	1.93122	0.511969	0.613832	1.04165	1.05586	1.19825	1.18089	0.782972	0.992587	0.935877	0.861748	0.661706	1.13744	0.782647	0.891247	0.891537	1.05133	1.13642	1.90283	1.19816	1.30523	1.52947	1.28642	0.675383	1.1437	1.61508	0.870915	1.22026	0.769836	0.549085	1.21275	1.3096	1.11721	1.17142	1.21428	0.973277	0.316375	1.1887	1.17129	1.4372	0.922222	1	0.949323	0.683555	0.696022
213897_s_at	MRPL23	0.904608	1.27993	0.871262	1.49972	0.610285	0.698314	1.28786	0.815071	0.894068	0.900306	0.945902	0.593205	0.800254	1.03925	0.73027	1.02709	1.15533	1.08508	0.774717	1.6161	1.70129	1.52531	0.864554	0.932202	2.94565	1.68296	1.25173	1.85285	0.827468	0.852586	1.49593	0.979413	0.888869	1.08755	0.801729	1.00863	1	0.868497	0.784232	1.09765	1.4036	0.91585	1.26003	1.18619	1.41317	1.05084	0.894795	0.962303
1562392_at	MRPL23	0.801092	0.915321	1.19951	1.26696	0.659273	0.780869	0.803091	1.00362	0.784289	0.939909	0.9614	1.0458	1.06037	0.915453	0.779094	1.23173	0.652594	0.778026	1.21244	0.936385	0.98801	0.94086	1.20624	1.06025	1.35509	0.873278	0.867996	0.752003	0.925492	1.25422	0.842911	0.831273	0.620643	1.25313	1.12413	1.26824	1.09924	0.972505	0.831663	1.00246	1	0.938416	1.16098	0.899266	0.860256	1.22467	0.833046	0.812543
218339_at	MRPL22	0.509424	0.632339	0.623461	1.23949	0.629673	0.451309	0.621303	0.394659	0.518482	0.663321	0.524309	0.324265	0.377451	0.410312	0.605072	1.05163	0.740575	1.22822	1.19795	1.16385	1.44016	1.25356	1.29294	1.01022	1.73054	1.46693	1.21643	1.50667	0.971522	1.05527	1.12624	0.973663	0.924289	1.15543	1.05521	0.966796	0.886432	0.973242	0.787154	1.14598	1.10168	1.10455	1	0.769086	1.37133	1.04406	1.03475	0.96081
225315_at	MRPL21	1.01097	1.29837	1.03775	1.44956	0.775137	0.927466	1.35274	1.14917	0.773794	1.14094	0.963207	0.679457	0.744436	0.511415	0.877577	0.912219	1.15416	1.53036	0.788235	1.18542	1.41644	2.10562	1.11049	1.04218	2.79073	1.92446	1.8704	1.32647	0.797858	1.05361	1.38537	1.04275	0.748534	1.1963	1.08363	0.728768	1.5623	0.805996	0.657752	1.24065	1.52837	0.974826	1	1.23739	1.58052	1.10713	0.955654	0.8826
224803_s_at	MRPL20	0.865366	0.917306	1.05102	1.05452	0.950422	1.00297	0.907749	1.04955	0.898357	1.0711	0.804484	1.03408	0.921357	1.09496	1.00347	0.997943	1.08877	0.97012	1.19799	0.988081	0.91671	0.994346	1.05689	1.06201	1.04323	1.33749	1.18559	1.26385	0.816426	1.19048	0.983738	0.817665	1.01866	1.19583	0.913868	1.02087	0.954102	0.962546	0.950422	1.03207	1.14519	1.00373	1.07257	1.1358	1.34738	0.949599	0.881516	1
220527_at	MRPL20	1.16391	1.20744	0.969681	0.925726	1.13703	0.970312	1.02322	0.881818	0.994095	0.921323	1.24954	1.07178	0.880482	0.856025	1.37796	0.840616	0.968701	0.998899	0.915932	0.982512	1.30695	1.06345	0.936503	1.03991	1.58283	1.17866	0.938704	1.13457	1.03991	0.950679	0.980315	0.975441	1.09257	0.936503	1.13759	1	1.01673	0.883859	0.837071	1.12574	0.972978	0.969821	0.959076	0.968911	1.02959	1.08881	1.11552	1.25755
220526_s_at	MRPL20	1.22702	0.943445	1.21538	1.23645	0.943275	0.95873	0.884801	0.877261	1.1916	1.42995	1.34116	0.697583	0.806491	1.14325	0.923189	0.9597	0.920658	1.17596	0.851693	1.03296	1.4949	1.25186	1.3402	1.32556	1.44157	1.23936	1.25023	1.37595	1.27965	1.04222	1.11415	1.13379	0.920126	1.32729	1.30551	1.37515	0.991012	0.853201	0.896445	0.901574	1.03453	1.16927	1.37015	0.908995	0.809058	1.19847	1.05399	1
229884_s_at	MRPL2	0.940452	1.44201	0.808679	1.72817	0.813101	0.988367	0.95049	0.916842	1.31543	1.14948	0.911692	0.53965	1.0578	1.15798	1.03505	0.640129	0.674299	0.540039	0.874793	1.0378	1.29544	1.53257	1.52316	1.42233	1.48664	1.80468	0.777267	1.03872	0.859727	0.704978	0.902519	1.02043	0.888211	0.803177	0.447043	0.360419	0.815954	0.969803	0.528692	1.28577	1.43435	1.39653	1.93122	1.24335	1.2473	0.975037	1.30804	1.02618
218887_at	MRPL2	1.1632	0.870884	1.34252	1.36728	0.939196	1.02575	0.778701	1.16379	1.1627	1.34602	1.21008	0.879672	0.926831	1.24753	1.12113	1.12267	0.926362	0.995604	0.977575	1.0373	1.26326	1.53014	1.11081	1.2134	2.40456	1.41982	1.21744	1.00652	0.837389	1.37684	1.08842	0.660608	0.903759	1.07041	1.01301	0.95104	0.966483	1.14412	0.773432	0.793864	1	0.884323	1.25794	1.19462	0.896672	1.06871	1.17324	1.12592
238448_at	MRPL19	1.85734	1.44543	1.29959	1.48484	1.8607	1.3594	1.41215	1.10865	1.77241	1.00373	2.13086	0.749427	1.50786	1.34592	1.5329	0.908176	0.865491	1.24276	0.911165	1.0706	1.09188	1.06686	1.05536	1.39476	0.853942	0.900696	1.25735	0.986299	1.07973	0.737533	0.815012	0.889897	1.06286	0.700638	0.969034	0.942254	1	1.24276	1.0212	0.757536	0.81096	0.912417	1.582	0.737	0.954067	1.38888	1.0664	1.10873
203465_at	MRPL19	1.38652	1.33672	0.751514	1.49118	0.779432	0.983169	0.692513	1.49161	1.38247	1.72773	1.57516	0.591664	0.45017	1.17715	1.02013	1.27343	0.715572	1.01664	1.13146	1.11334	0.789261	1.32805	1.78526	1.63444	0.77991	0.848163	1.28884	0.829622	1.06601	0.803671	1.30504	1.20154	0.907127	0.983098	1.2424	0.955239	1.11109	1	0.893084	0.656564	1.43269	1.32537	2.05751	0.716503	0.797196	1.09797	1.27854	0.929042
217907_at	MRPL18	0.845472	1.32079	0.906831	1.38013	0.707529	1.03408	1.2134	1.04656	1.37054	1.74271	1.0798	1.27155	0.967041	1.15859	1.10306	0.829084	0.629673	0.964112	0.776313	0.977858	0.967111	1.2106	1.32021	1.65571	2.00847	1.25259	1.21279	1.63161	1.25412	1.28419	1.35225	1.28549	1.05586	0.919363	0.832985	0.832865	0.805007	1	0.865991	0.515494	1.06316	1.22035	1.46969	0.487431	0.860505	1.37749	1.10609	1.03558
222216_s_at	MRPL17	0.963051	0.886993	1.0648	1.56464	1.22006	1.23288	1.77873	0.972487	2.00347	2.46643	1.62832	1.2295	1.13046	1.38525	1.12277	0.761253	0.917987	1.12971	0.648564	1.04563	1.42699	1.516	1.66684	1.73439	3.2152	1.52107	1.50067	2.78232	2.52406	1.11013	1.30361	1.74917	1.41587	1.26488	0.847612	0.826796	0.776047	0.838282	0.846802	0.915107	1	1.52558	1.43827	0.927316	0.75001	1.67441	1.251	1.15907
217980_s_at	MRPL16	1.22282	1.23351	1.11879	1.15358	0.831843	0.963554	1.09141	0.832925	1.27274	1.3205	1.1217	1.441	0.817045	1.02627	1.25517	0.822225	0.758301	0.861872	0.753307	0.902584	1.0358	1.3696	1.37948	1.16791	1.8132	1.4192	1.09445	1.12454	0.912417	1.43725	1.149	1.23213	0.96265	0.862776	0.697835	0.590426	0.897708	1.0236	0.715262	0.823919	1.41143	1.28076	1.55447	0.874603	1.08082	1.09015	1.13334	1
218027_at	MRPL15	1.38748	1.08508	1.37371	1.23431	0.679776	0.862651	1.17579	0.805385	1.41424	1.71728	1.21533	0.811751	0.954688	1.02309	0.867368	0.938518	0.799878	1.14379	0.76623	1.0191	1.13786	1.36738	1.66374	1.54736	2.09092	1.4654	1.20589	1.76144	1.24559	0.83757	1.09853	1.00699	0.875804	0.850494	1.07867	1.02364	0.83443	0.832504	0.685718	0.891119	1.31621	1.6644	1.53756	1.00685	1	1.20028	1.04256	0.928706
225201_s_at	MRPL14	1.02801	0.874824	1.0222	1.30707	0.572887	0.766895	0.974332	0.758111	1.33947	1.2726	0.895377	0.827348	0.772036	0.987207	0.729637	1.02872	0.883556	0.976869	0.839584	1.03692	1.24339	1.35852	1.63488	1.66395	1.44313	1.62479	0.947954	1.31455	0.979978	1.09904	0.979802	0.827109	0.884961	1.07463	1.03531	1	0.830537	0.847183	0.603316	0.854065	1.30203	1.91649	1.53973	1.03035	1.17083	1.01002	0.986085	0.837358
218049_s_at	MRPL13	1.40082	1.21529	1.52242	1.22786	1.12942	1.41511	1.35661	1.34879	1.25087	2.02178	1.48635	0.60112	0.648342	0.839205	1.16383	0.842485	0.667852	1.50841	0.416418	1.18115	0.651463	1.16606	1.44736	1.39663	1.31033	1.17434	1.39532	1.49145	0.853942	0.785337	1.05895	1.31099	1.14078	0.561377	0.661014	0.469107	0.672961	0.600794	0.613112	1.01257	1.13712	1.27315	1.33691	1	0.806667	1.42002	1.31783	1.02594
229165_at	MRPL12	0.966588	0.952863	0.860287	0.700993	0.798955	1.0988	1.0996	0.88053	1.22406	0.996144	0.88295	1.00199	0.92807	1.07661	0.835788	0.859977	0.902487	1.03155	0.859915	1.06106	1.29005	1.20432	1.11649	1.07727	1.11689	1.03397	0.969805	0.961261	0.790516	0.830013	1.03584	0.798839	0.892053	1.00583	1.01569	0.982992	0.645678	0.711295	0.827738	1.24052	1	1.08983	0.993916	1.10402	1.1929	1.10981	0.879259	1.21288
203931_s_at	MRPL12	0.961816	1.00921	0.951589	1.6476	0.511599	0.65408	1.04165	0.825856	1.38833	1.05353	0.68295	0.880243	0.596815	1.0672	0.658607	1.06852	0.581244	0.714978	0.800485	1.03453	1.55661	2.12395	1.53678	1.31213	2.13487	1.86919	0.854373	1.30759	1.04845	0.764931	1.16884	0.767393	0.621495	0.915717	1.06056	1	1.0994	1.01272	0.763992	0.909719	1.52468	1.30693	1.54173	1.33199	1.05038	0.930082	0.706354	0.578856
219162_s_at	MRPL11	0.914545	1.29792	0.828201	1.37431	0.731392	0.919977	1.33843	0.992033	1.26749	1.10352	0.817739	0.671396	0.682199	1.07213	0.93505	0.90639	0.887795	1.24429	0.871151	1.14969	1.6432	1.5838	1.49456	1.18442	2.03714	1.8359	0.891973	1.84868	1.05135	0.923106	1.1804	1.02851	0.969997	0.926045	0.855254	1.12152	0.948451	0.855794	0.659559	1.40292	1.37354	1.3612	1.67571	1.53698	1.68957	1.03349	1	0.916595
224671_at	MRPL10	0.854188	0.750646	0.729321	1.07583	0.725643	0.795241	0.64949	0.391819	1.02916	0.982531	0.86762	0.856784	1.07219	1.07727	0.898876	0.745405	0.84939	0.983525	0.948844	0.802047	1.66245	1.70215	1.48828	1.19031	2.09031	1.58475	1.15233	1.34972	1.60775	1.13159	1.00174	1.14992	1.03633	0.839873	0.613777	0.8227	0.605586	0.820949	0.628605	1.14	1.26907	1.43622	1.58046	1.29359	0.94154	0.965506	1.04388	1
223154_at	MRPL1	1.05498	1.30467	0.827408	1.06801	0.710319	1.20559	1.01918	0.803933	0.933076	1.22813	0.896315	0.655712	0.513525	0.519212	1.29509	1.06713	0.67625	1.57158	0.604931	0.932471	0.533757	1.32757	1.25204	1.41	1.67	1.33305	1.42846	1.5649	0.844434	0.993664	0.946654	1.3293	1.04572	0.622798	0.788207	0.578229	1	0.959042	0.880689	0.627358	1.1585	1.03775	0.953516	0.606856	1.18457	1.69571	1.46598	1.3146
214314_s_at	EIF5B	1.19963	1.03722	0.712349	1.25866	1.35587	1.14859	0.862371	1.00347	0.943616	1.37729	1.47549	0.59477	0.49599	1.15275	0.936655	1.27845	0.627108	0.947817	1.71276	0.945629	0.170252	0.972364	1.03558	1.51967	0.266657	0.293926	1.0317	0.245793	0.976587	0.52377	0.827229	1.04799	0.954205	2.42961	1.65715	2.50553	1.70056	1.6476	0.955032	0.781376	0.815071	0.496959	0.603359	0.341723	0.387541	1.35206	1.15341	1.0565
214313_s_at	EIF5B	2.71733	1.66434	1.25033	0.972153	1.56705	1.26577	1.10773	0.766646	1.05536	1.3432	1.16005	0.793233	0.861127	1.21867	1.34301	1.00529	1.06466	1.86979	0.960359	1.11984	0.607997	0.724857	0.956932	1.20159	1.4942	1.71865	0.934696	1.22339	0.951589	0.830522	1.0246	1.07778	1.03475	0.778532	1.04041	1.10505	1.02876	1.00678	0.922622	0.804949	0.899298	0.886689	0.960012	0.743953	0.938959	1.25716	1.44631	1.01829
201027_s_at	EIF5B	1.38532	1.32892	1.13646	0.832564	1.62291	1.98252	1.45401	0.792488	1.77857	1.42135	1.5658	0.685223	1.06994	1.31966	2.16883	0.809497	0.779179	1.2957	0.498216	1.4035	0.350497	1.89981	1.63102	1.69235	2.38708	1.41031	1.10258	2.87129	1.05647	0.759536	1.18791	2.10851	2.08835	0.861624	0.708373	0.719199	0.691862	0.56225	0.473653	0.811253	1.42182	1.46418	1.36467	0.845869	1	2.1519	2.03637	2.0177
201026_at	EIF5B	1.39199	1.21034	1.28874	0.998448	1.75268	1.54524	1.57772	0.966413	1.11226	1.40163	1.33421	0.892278	0.969909	1.30599	1.43855	0.832444	1.04535	1.76169	0.975072	1.63574	0.454335	0.699349	1.04523	1.22955	1.67145	1.49356	1.11564	2.44537	0.923639	0.868686	1.49615	1.22436	1.07358	1.04663	1.04824	1	0.723655	0.926897	0.910836	0.640452	0.859325	0.896218	0.989814	0.968474	1.29734	1.31336	1.36088	1.19712
201025_at	EIF5B	1.58354	1.33296	1.09988	1.26683	1.4436	1.55729	1.15842	0.858456	1.44423	1.10294	1.54859	0.945937	0.861562	1.29973	1.41623	0.919696	0.656897	1.14239	0.762174	1.34991	0.3507	1.47549	1.21498	1.34407	1.13638	0.976728	0.899266	1.53823	1.05323	0.609712	1.05956	1.47725	1.14635	0.660608	1	1.13179	0.970786	0.846052	0.737799	0.759097	1.19294	1.04837	1.11347	0.768503	0.833105	1.29715	1.32801	1.64778
201024_x_at	EIF5B	1.03274	0.999206	0.999386	0.95269	1.2994	1.13171	0.972435	0.905	1.05004	1.22202	1.46355	1.01075	0.777099	1.14772	1.12633	0.955515	0.874003	0.955999	1.14768	0.989725	0.281867	1.14818	1.057	1.24357	0.952553	0.9111	0.98851	1.02857	1.0406	0.711552	1.03013	1.08242	0.985516	1.26221	1.15408	1.13712	1.02649	1	0.85979	0.730455	0.784742	0.617445	0.796736	0.499351	0.698945	1.21389	1.18298	1.02479
235296_at	EIF5A2	1.10115	0.989581	0.803265	1.00239	1.39441	1.22273	0.663621	1.95099	1.29191	1.16303	1.32796	1.21262	0.841573	0.946107	1.02538	0.914264	1.06048	2.30224	0.71441	0.996971	1.45322	1.17324	0.981396	0.795413	0.699046	0.849757	0.811957	1.04482	1.34582	0.773934	1.00398	1.06439	0.78815	1.2424	1.04	1.02924	1.05445	1	0.996827	1.00145	1.07273	1.13465	0.894149	1.34388	0.795183	0.870318	0.918632	0.817193
235289_at	EIF5A2	1.34728	0.895571	0.999639	1.0114	1.9158	2.85309	0.821573	0.997475	1.18217	1.0823	1.24276	1.0763	0.989367	1.03625	1.09125	0.931057	0.909981	1.52682	0.863243	0.802685	1.14098	1.05376	1.02427	0.734025	0.826393	1.0578	0.866054	1.17028	1.04256	1.11838	0.966971	1.40148	1.00965	0.957381	0.984164	1	1.00217	0.960012	0.857588	1.13408	0.985872	1.0349	1.09188	1.32336	0.95925	0.764876	1.05864	1.01683
220198_s_at	EIF5A2	0.989867	1.04267	0.947269	1.0276	1.25322	0.970329	0.925492	1.0308	1.07661	1.00463	1.09972	1.03348	0.961886	1.03199	1.2028	0.929713	1.09797	0.956897	1.02002	0.991227	1.03737	0.939942	0.930788	0.899915	1.26696	1.59825	0.981395	1.25512	1.00485	0.974192	0.888741	0.999206	0.964808	1.04263	0.989939	0.962303	1.19324	0.918699	0.955929	1.02405	0.86668	0.982389	0.891891	1.05194	1	0.931999	1.24987	1.2127
213757_at	EIF5A	1.02742	1.22959	0.827977	1.03054	1.33166	1.38075	1.6279	1.49766	1.40173	0.675603	0.938382	0.993341	0.809468	1.57073	1.49528	1.37615	1.23004	1.14433	0.884355	1.45149	0.965401	0.581937	0.819883	0.533863	1.43622	2.7869	1.22933	1.15943	0.65787	1.02631	0.857062	1.00206	1.05983	1.2437	1.01459	0.875014	1.28596	0.930049	0.63031	1	0.538306	0.686809	1.2994	0.349827	1.22862	1.19427	1.17881	1.34913
213753_x_at	EIF5A	1.02486	0.825528	1.18924	1.18572	0.856196	1.03854	0.87394	0.756797	0.794638	1.02831	0.88193	1.34952	1.07459	0.766923	0.893697	0.798954	0.944263	0.866742	0.822225	0.917671	1.39794	1.28466	1.39572	1.63964	1.67296	0.916048	0.765622	1.72748	1.14428	0.763827	1.18941	1.09972	0.901509	0.648622	0.589042	0.576894	0.78426	0.614487	0.796534	1.02312	1.35421	1.12364	0.73559	2.14507	1.25925	1	1.21538	0.908898
201123_s_at	EIF5A	1.47629	1.14214	1.45754	1.2367	0.520621	1.13638	1.04535	0.750972	1.52102	1.16766	0.9638	0.629719	0.926463	0.651558	0.773096	0.900501	0.655381	0.906767	0.764559	1.29224	2.11805	1.70277	2.28964	3.68602	4.53533	2.02727	0.882122	4.55141	1.52396	0.920493	1.30677	1.14975	0.98516	0.833738	0.591365	0.487009	0.536124	0.900501	0.681694	1.06778	1.26577	2.06421	1.45323	2.59383	0.970821	1.08305	1.24429	0.932774
201122_x_at	EIF5A	1.14049	0.794753	1.28772	1.17172	0.764213	0.981219	0.694667	0.655309	0.884546	1.10159	0.864523	0.986157	0.991084	0.677595	0.692013	0.743792	0.657561	0.789689	0.686933	1.10705	1.32198	1.21577	1.48635	2.7089	1.84378	0.797024	0.693614	1.82226	1.33802	0.877229	1.13917	1.02464	0.964774	0.673107	0.6369	0.693864	0.652688	0.619859	0.887522	1.0355	1.30778	1.29846	0.799618	2.34868	1.19712	1.00242	1	0.826095
241843_at	EIF5	0.67085	0.756907	0.45268	0.141183	0.930216	0.787382	0.914429	0.372098	0.771645	0.759645	1.27458	1.37451	2.16648	1.41072	1.37456	0.473037	0.935506	0.942628	0.908242	1.02538	0.929914	0.281338	0.654741	0.739813	1.64124	2.12809	2.19095	1.9185	0.937636	0.829203	1.09837	1.08129	1.51266	1.02357	1.28503	1.26244	0.632522	0.873719	1.40249	0.74253	0.306291	0.763164	0.823889	1.15345	1.15358	1.47639	0.798925	0.780671
208708_x_at	EIF5	1.22888	0.72998	1.02749	0.971066	2.11003	2.03754	2.15155	0.909883	1.22324	1.92704	2.0812	1.15899	0.619735	1.53121	1.21678	0.918334	1.9481	1.65422	1.03362	1.84354	1.75186	1.4358	1.51491	1.56736	2.43418	2.01188	1.62075	2.03765	1.16089	0.893149	1.14832	1.35387	1.44532	1.29289	0.916611	1.08328	0.575043	0.739907	0.422317	0.743241	1.10194	1	0.98851	0.812338	0.822374	1.55414	1.53617	1.31721
208707_at	EIF5	0.757618	0.988671	0.399947	0.234182	0.615742	0.846221	0.752873	0.590981	1.15589	0.65356	0.678402	0.642862	0.599753	1.02931	1.79117	0.48051	1.02649	0.829383	0.492501	0.782196	0.719589	0.224055	1.05399	0.857341	0.773543	1.38417	1.84002	1.31507	0.668577	0.957036	1.12608	1.41766	0.983259	0.974861	0.990297	1.1489	1.18911	1	0.957589	0.890572	0.882919	0.834069	0.865804	0.944042	1.13408	1.22942	1.30217	1.31907
208706_s_at	EIF5	1.10059	0.834943	0.861655	0.676251	1.37491	1.26454	1.14495	0.853387	0.778559	0.930217	1.17944	0.729006	0.670584	1.05632	1.00449	1.06436	1.21485	1.42583	1.185	1.20497	1.1219	0.987119	0.841604	0.900794	1.04064	1.39642	1.51365	1.10669	0.893052	0.78545	0.970436	1.14317	0.868749	0.977964	1.08414	1.35172	1.03304	0.899753	0.677644	1.39496	1.58704	0.870036	0.824872	1.03084	0.98826	0.927936	1.18881	1.08587
208705_s_at	EIF5	0.931882	0.677289	0.80118	0.642584	1.49054	1.51217	1.19868	0.857975	0.78511	0.631278	1.08814	0.951281	0.968614	1.0689	1.50582	0.800369	1.18596	1.27608	0.702488	1.11459	0.677301	0.915387	0.783185	0.684234	1.19165	1.40333	1.45748	1.32167	0.906128	0.995784	0.965052	1.44027	1.17698	0.65104	0.716995	0.669809	0.826229	0.812543	0.622674	1	1.43233	0.849298	0.576103	1.2075	1.03524	1.34344	1.43658	1.20224
208290_s_at	EIF5	1.24131	0.783722	1.11524	0.879958	1.50917	1.64843	1.94937	0.778082	1.57829	2.35633	1.79515	1.24039	0.58007	1.11673	0.960637	0.845351	1.42856	1.42346	0.933953	1.57883	1.31223	1.57016	2.04739	1.84354	2.93736	2.22375	1.43207	1.72611	1.22786	0.599494	0.749833	1.07056	1.08516	1.20137	0.758466	1	0.485288	0.784969	0.447253	0.805342	1.26342	1.15642	1.21621	0.788634	0.595954	1.26427	1.25155	1.05426
244015_at	EIF4G3	1.34356	1.5446	0.659535	0.276174	3.29567	2.50969	1.16278	0.68279	1.03419	0.560607	2.23272	1.01426	1.12832	1.26591	1.71697	0.570678	1.25283	0.980404	0.716089	1.90204	0.753933	2.54483	0.797585	1.24447	3.61346	1.30368	0.904085	0.808971	0.983808	1.12251	1.23099	1.48053	1.3753	0.570709	0.732912	1	1.10111	0.691038	0.605204	1.47139	0.994993	1.04535	0.78334	0.855006	0.74558	1.38948	1.152	1.07739
243149_at	EIF4G3	1.24897	1.29107	1.16967	0.186628	3.21834	1.77966	1.40873	0.952724	0.3432	0.416404	1.90431	1.41378	1.73662	1.36896	1.96169	0.997259	1.41567	1.35558	0.950045	1.34194	1.37789	1.0701	0.546751	0.608327	1.19307	1.26527	1.00694	1.79834	1.85922	1.71023	1.16383	1.91704	1.65079	0.80941	1	1.64968	0.790188	1.04595	0.886352	1.03244	0.503153	0.598564	0.522873	0.77106	0.659536	1.58309	1.30707	1.26401
216146_at	EIF4G3	1.3091	1.2867	1.06263	1.18774	0.87101	0.909719	1.11556	1.25322	0.780897	1.00925	0.927768	1.3759	1.1204	0.864867	1.0418	1.04898	1.11814	1.14321	1.09765	1.02679	1.2276	1.03244	0.991084	0.968159	1.52121	0.976094	0.883173	1.04928	0.762284	1.01558	1.05445	1.05673	0.841786	1.08254	1	1.17808	1.04535	1.41889	1.22467	0.988046	0.987868	1.08301	0.901347	1.01426	0.891119	0.922556	1.13359	0.906046
216136_at	EIF4G3	1.04686	1.14445	0.950147	0.888291	1.01499	1.00224	1.28707	0.944775	1.28707	0.956379	1.10929	0.891248	0.95662	0.929378	1.00181	1.00739	1.0013	1.08952	0.995963	1.03047	0.990332	0.923422	0.96788	1.11911	1.23288	0.933953	1.12032	1.00958	0.978423	0.98951	1.02157	1.20624	1.05582	0.928036	0.984804	0.941268	0.917373	0.93247	1.00007	1.17036	1.13851	0.951246	0.918301	0.994382	1	1.11395	1.05102	1.07879
201936_s_at	EIF4G3	1.28062	1.23458	0.817754	1.13289	1.49382	1.47517	1.02623	1.02238	1.1565	0.965261	1.49707	1.38753	1.10981	1.12596	1.35445	1.06605	0.714539	0.801961	0.850126	1.23797	0.6172	1.13658	0.929276	1.21257	1.21898	0.812925	1.08834	0.932167	1.01506	0.997583	1.32619	1.32892	1.15042	0.929344	0.978246	1	1.19959	1.56151	1.23075	0.313487	0.884801	0.881198	0.959769	0.538267	0.743362	1.15408	1.29373	1.38732
201935_s_at	EIF4G3	1.2023	1.17409	0.690366	0.781235	1.22114	1.67677	1.01484	0.734184	1.02471	0.950834	1.40579	1.91079	0.799619	1.26039	1.34641	0.903041	0.853233	0.741405	0.961053	1.09086	0.473584	1.30297	0.8856	1.27486	2.0891	1.50634	1.03423	1.23891	1.16144	0.828305	1.28123	1.11943	1.22707	0.886658	1.20868	1.19186	1.01616	0.991513	1	0.501393	0.916247	0.538326	0.800427	0.361893	0.870885	1.18842	1.27118	1.29853
1554310_a_at	EIF4G3	1.73768	1.49108	1.04293	0.871388	1.02746	1.37109	0.653537	0.920825	1.15583	0.778194	0.952621	1.0256	0.807103	1.01338	1.0144	0.939434	1.10849	0.910902	0.908602	1.17083	0.990869	1.40431	0.773655	0.952999	1.08594	1.36024	1.03662	0.849666	0.68012	1.15508	1.12446	1.11919	0.806929	0.990332	0.966552	0.871325	1.08755	1.22582	1.00101	3.60199	1.08316	0.863088	1.37282	1.28053	0.806462	1	1.18269	0.965018
1554309_at	EIF4G3	2.40534	4.22723	0.739065	0.759385	1.38582	1.6973	0.889286	1.91016	0.829113	0.805153	0.500371	0.256818	0.334295	1.16711	1.51173	0.860489	1.61537	0.935979	0.816293	2.11098	2.28571	2.20321	0.409276	1.19253	0.337637	1.69085	1.29581	0.291148	0.278759	0.89136	0.668758	1.76112	0.402076	1	0.838735	0.50249	1.25759	1.01967	0.852447	7.51515	1.2187	0.440265	1.31488	2.48337	1.40924	0.390519	1.23994	0.605991
217607_x_at	EIF4G2	1.03032	0.868591	1.10011	1.01323	0.995784	1.04474	1.19972	0.931461	0.919197	0.831122	0.959596	1.12576	0.958973	1.18482	1.24205	0.975143	1.65846	1.22326	1.09813	1.26577	1.22339	1.09465	0.999675	1.0017	1.33397	1.46619	1.37044	1.22995	1.03099	0.907029	1.16421	1.33508	1.25069	0.956897	1	1.02664	0.917373	0.933279	0.886336	1.01046	1.03925	0.955723	0.834039	0.934628	1.5131	0.982176	1.13228	1.29603
200004_at	EIF4G2	1.10346	0.893375	0.907684	0.938009	0.954034	1.13416	0.869816	1.03722	1.06994	1.01848	1.00929	0.936792	0.965646	0.961922	1.05315	0.976729	1.00246	0.984804	0.748427	1.01602	0.77755	0.979131	1.05643	0.999495	0.62822	0.878086	0.866711	0.835879	0.741217	0.827558	0.83845	1.06478	0.936589	0.924157	1.11854	1.13	0.986086	0.885409	0.867995	1.08787	1.07661	1.09488	0.954378	0.974897	0.853264	1.0364	1.00449	1
1557964_at	EIF4G2	1.14094	1.01598	1.45522	1.05689	0.950765	0.944127	0.945492	1.2058	0.821424	1.0784	1.011	0.952346	1.00514	1.11935	0.792059	1.3939	0.844892	0.767255	1.37124	1.16186	1.17011	1.06786	0.867525	1.00177	1.00195	0.977999	1.01111	0.699551	0.915916	1.18397	1.01016	0.767255	0.797657	1.00463	1.46313	1.18842	1.19272	1.12893	1.36955	0.948125	0.883588	0.955136	1.06232	0.93845	1	0.857805	1.03363	0.902585
208625_s_at	EIF4G1	1.49983	1.63338	1.38557	1.04	1.06933	1.43975	1.17256	0.882217	1.20311	0.76781	0.996538	0.53685	0.68458	1.7429	1.44673	0.866711	1.47575	1.23449	0.508836	1.89214	1.65954	0.803149	0.848593	0.936284	2.65639	2.01646	1.06586	2.31174	0.678722	1.28016	1.80908	1.4385	1.40274	0.935135	0.833316	0.938891	0.666985	0.624014	0.565018	0.728585	1.08669	1	1.29593	0.972469	1.45307	1.54446	1.32997	1.3658
208624_s_at	EIF4G1	2.06257	1.60045	1.6085	1.36186	1.06255	2.05647	1.13216	0.920708	1.23197	0.670366	2.08443	1.08638	1.05216	1.46101	1.73017	0.856165	1.41562	1.26203	0.838933	1.58606	1.86575	0.596395	1.06771	1.10246	3.24547	2.86362	2.08173	2.82837	1.22928	1.2323	1.73423	1.41859	1.3318	1.01984	1	0.92006	0.962025	0.73323	0.844495	0.866993	1.27348	0.771924	0.893326	0.769933	1.13018	2.60077	1.99372	1.69583
236537_at	EIF4ENIF1 ; DRG1	1.30118	1.18529	1.05929	0.976587	1.03839	0.958419	0.738545	0.697054	0.81867	0.691663	1.16661	1.00863	1.14127	0.912977	1.28605	0.702615	0.751433	1.37401	0.701068	0.945014	0.830582	1.13909	1.12057	0.782223	1.65404	1.26843	1.31199	1.01877	0.750158	0.615798	1.24384	1.03647	1.36654	0.868466	0.663334	0.60275	0.767532	0.900631	0.614442	1	1.29229	1.13814	0.773151	0.941608	1.00166	1.05822	1.10015	1.16884
242983_at	EIF4ENIF1	0.701169	0.669543	0.783184	0.694516	2.18463	1.52473	1.16484	0.77237	1.01418	0.588383	1.76615	1.08199	1.05517	1.05311	1.03326	0.770309	1.08481	1.31859	1.31185	1.52473	1.158	0.512839	0.955791	1.37262	1.2979	0.681103	0.700258	0.728847	1.53091	1.01301	1.09204	0.825319	1.01587	0.861406	1.25866	1.25141	1	0.854373	0.745405	1.14842	0.87145	1.13572	0.809116	1.26834	1.0385	1.09062	0.932705	1.01591
242291_at	EIF4ENIF1	1.00224	1.00398	1.12283	1.01279	0.968964	0.998124	1.04083	1.26513	0.918965	0.870224	0.857774	1.36501	1.1707	0.825797	0.957035	1.08614	1.09623	0.930688	1.04376	1.00199	0.983383	0.91245	0.975882	0.879164	1.56739	0.994167	0.890218	1.10913	0.952037	1.14004	1.0791	0.964112	1.13703	1.14065	0.974474	1	1.01712	1.04437	1.08563	1.13465	1.08363	0.992301	0.768475	0.979979	1.14362	0.918367	0.990941	1.11943
218626_at	EIF4ENIF1	1.69635	1.31071	1.45236	0.511738	0.771075	1.33771	0.879402	0.446164	1.23215	0.989849	1.68664	0.697772	0.944861	0.974738	1.26916	0.564212	0.766023	0.953637	0.263684	0.940877	0.739761	0.96392	1.22753	1.14683	2.50829	1.49818	1.41151	1.62582	0.772259	0.885969	1.408	1.10619	1.3026	0.326397	0.576384	0.649126	0.531862	0.411782	0.504454	1	1.07201	1.10292	1.13022	0.87068	0.643408	1.20415	1.24072	1.24139
214919_s_at	EIF4EBP3 ; MASK-BP3	0.634295	0.522655	0.618137	0.855995	0.468278	0.330173	0.562432	0.400532	0.729743	0.686338	0.434328	0.336876	0.536695	0.571296	0.505612	1.00511	0.902161	1.10274	1.12381	1.1395	1.14809	1.69387	1.14944	1.39194	1.53867	1.47394	0.823786	1.38873	1.53083	0.991871	1.11695	0.856845	1.08649	0.800442	0.71168	0.832158	1.13465	0.933481	0.759124	1.07593	1.39375	1.42341	1.37911	1.19169	1.00249	1.08716	0.864367	0.984804
224653_at	EIF4EBP2	0.786245	0.676079	0.831332	0.773432	1.01299	1.02279	0.672621	0.650781	0.991549	0.748939	1.03218	0.742503	0.822731	1.09102	0.881612	0.740521	0.923789	0.959284	0.660393	1.16417	1.39955	0.83303	1.21586	1.0832	1.57254	1.29945	0.993628	1.32274	1.02579	0.858424	1.27081	1.0194	1.23075	0.759946	0.746617	0.820831	0.817694	0.682358	0.766673	0.830612	0.911724	1.0861	1.03576	1	1.12295	1.16442	1.33118	1.23333
224645_at	EIF4EBP2	1.36931	1.27403	0.903923	0.96977	1.15533	1.05609	0.934156	0.657348	1.50313	1.44146	1.37124	1.19018	1.28842	1.20925	1.15717	0.729691	0.975989	1.08995	0.616332	1.08555	1.70579	1.32504	1.91649	1.21437	1.47198	1.58744	1.09496	1.61339	1.23801	0.885122	1.17541	1.25526	1.23502	0.773292	0.75792	0.852802	0.666287	0.7957	0.798955	0.442689	1.48914	1.93576	1.88982	1.27688	0.915752	1.10589	1.10821	1
208770_s_at	EIF4EBP2	0.97261	0.951899	1.05853	0.909291	0.727821	1.0629	0.806084	0.821898	1.4124	1.30189	1.02673	0.726771	0.845929	1.1156	1.03944	0.914957	0.909144	0.900729	0.657015	1.0071	1.12718	1.30283	1.40467	1.1672	1.30906	1.33942	0.737346	1.5619	1.01341	0.943803	1.02128	0.906013	1.05053	0.869846	1.00315	0.859914	0.831212	0.733045	0.796534	1.41894	1.33214	1.58369	1.43337	1.21533	0.92693	0.953	1	1.07362
208769_at	EIF4EBP2	0.921224	0.692438	0.934763	1.45864	0.864117	0.870884	0.608678	1.34962	1.31275	1.20059	1.34991	0.742852	0.83866	0.787809	0.934223	1.41761	0.842181	0.925225	1.40345	0.8146	1.08956	0.927098	1.52033	1.05414	1.19031	0.865741	0.996395	1.01525	0.718213	0.937536	0.896445	0.827468	0.819617	1.28447	1.55162	1.43088	1.49561	1.29471	1.29439	0.790002	0.760661	1.19113	1.04068	1	0.635292	0.900436	0.75833	0.909193
1570454_at	EIF4EBP2	0.885089	1.02457	1.1393	0.997836	0.999711	1.01075	1.07475	1.05769	0.91923	1.0125	0.962859	1.26203	0.960706	1.02397	0.830822	0.982282	0.85731	0.856041	0.943582	1.10382	1.08113	0.94768	0.917903	0.989224	1.24519	1.39049	0.949736	1.14115	0.932875	1.23998	0.998413	0.900566	0.975953	1.06474	1.43326	0.93274	1.07459	1.01206	0.972786	1	1.01955	1.09718	1.17681	0.963694	0.987297	1.06056	0.908111	0.90916
221539_at	EIF4EBP1	1.50164	1.8008	1.52743	1.85332	1.0664	1.34551	1.87473	1.3763	0.742423	0.8448	1.41368	1.09279	0.997764	1.06102	1.21995	1.44501	0.848148	1.3503	0.825379	1.42781	1.53298	1.44678	0.789403	0.765194	2.76405	2.01493	1.43215	1.35862	0.938467	1.13054	1.41628	1.2603	1.0038	1	0.616176	0.615675	1.39471	0.970855	0.761431	0.490238	1.68102	0.942135	0.909554	1.10967	1.45443	1.31336	1.15591	1.15179
243748_at	EIF4E3	2.17522	1.03677	0.998845	0.780333	1.79661	1.35519	0.931293	0.765594	0.829024	1.319	1.24861	1.11154	1.68893	0.853448	2.02734	0.928707	1.44592	0.900517	1.01776	1.28088	1.65153	0.854929	1.13506	1.24573	4.37383	0.881166	1.0885	2.03196	2.58443	1.10817	1.35614	1.48895	1.81543	0.725329	1	0.835878	0.955878	1.28466	0.78643	1.12365	0.828171	0.829144	0.807147	0.892053	1.26824	2.54704	1.2429	2.26841
238461_at	EIF4E3	1.02538	1.06963	0.822285	1.0239	0.896218	1.40279	0.866868	0.992229	1.85801	1.99232	0.852647	0.935303	1.4988	0.688423	0.969489	1.07708	0.879862	0.719797	0.853032	0.82711	1.03013	0.981963	1.59364	3.10648	1.62479	0.857155	1.00645	2.0399	1.3677	0.886433	0.746483	1.07273	1.22797	1.03423	0.922423	0.923489	0.836059	1.02664	0.996827	1.02679	0.918765	1.74636	1.98209	1.45774	0.870381	0.959527	1	1.56761
225941_at	EIF4E3	1.17199	0.728755	0.487484	0.56292	1.17129	1.0949	0.340085	0.475349	0.99273	2.2097	0.597461	0.48599	1.23279	0.331476	1.27109	0.925592	0.770559	0.583652	0.478415	1.10111	1.156	0.678182	1.48565	1.8644	0.913373	0.506068	1.28373	1.53859	1.73361	1.31481	1.00211	1.30133	1.49647	0.488612	0.602478	0.666431	0.773012	0.915486	0.684481	0.775556	1.09111	1.27407	1.81924	1	1.15554	1.40477	0.938212	2.35301
225940_at	EIF4E3	1.07669	0.708015	0.787268	0.624882	0.732225	0.789204	0.495784	0.582463	1.11073	1.51699	0.626317	0.435427	1.89447	0.545085	1.11992	0.920759	0.765429	0.407249	0.439075	0.745944	1.21779	0.69713	1.32623	1.3756	1.46431	0.73278	0.915552	1.37094	1.3503	1.1247	0.776412	1.05019	0.990583	0.61152	0.766161	0.756074	0.758166	0.757399	0.655795	1.05148	1.01558	0.922822	1.40097	1.02671	1.01543	1.14453	0.787268	1.78282
225939_at	EIF4E3	1.38118	0.640637	0.454778	0.641181	0.717072	0.614165	0.33757	0.681878	0.507304	2.56236	0.714152	0.398577	1.74636	0.449398	0.904134	1.23159	0.755091	0.56407	0.74875	0.93274	1.02798	0.467703	1.01193	1.5468	0.337132	0.377676	0.844984	0.504381	1.65825	1.23516	0.856629	1.20885	1.15844	0.533641	0.935405	1.24762	1.00277	1.35011	0.955515	0.533102	1.23969	0.908061	1	0.811546	0.770198	1.11687	0.865491	2.02796
1566893_at	EIF4E3	0.864679	0.943582	0.95455	1.11862	1.08035	0.940248	1.03117	1.16488	1.00022	1.00431	0.980652	1.21178	0.96453	1.11274	1.07002	1.09583	1.08716	1.06879	1.00718	1.01822	0.92149	1.04565	0.996539	0.860878	0.934763	0.962929	0.874225	0.980687	1.05803	1.01375	0.999278	0.930855	1.1037	1.19006	1.12178	1.12836	1.02939	1.17053	1.12389	0.876058	0.922356	0.897028	0.909193	0.936791	1.04135	1	0.975882	0.89273
1566892_at	EIF4E3	0.901347	0.945287	1.10091	0.991155	0.921091	0.937535	0.968789	1.16194	0.971522	0.971732	0.987439	0.945287	0.951315	0.950353	0.948296	1.02731	0.876943	1.03842	1.06432	0.915982	1.06002	0.972996	0.862184	0.866617	0.996467	0.956897	0.952759	1.2072	0.973699	1.0777	0.980899	0.958487	0.924089	1.07871	1.16202	1.14784	1.06501	1	1.00239	0.943922	0.832805	1.10841	1.02257	0.91499	0.92169	1.09251	0.916975	0.874793
244302_at	EIF4E2	1.31831	1.16249	0.932336	0.810199	0.910507	1.29313	1.10282	0.966343	1.09492	0.733866	0.934628	0.812778	0.828306	1.04504	1.02205	0.889575	0.959111	1.02309	0.854188	0.96732	1.11025	0.936656	1.01002	0.940384	1.04746	1.28053	1.17273	1.25331	1.01002	0.872269	1.0042	0.892021	1.01345	0.858766	0.904477	1	1.03304	0.900631	0.921623	0.758001	0.997403	1.06543	0.977576	1.04147	1.07196	1.04867	1.12958	1.00362
226734_at	EIF4E2	0.799618	0.880784	0.617423	1.24771	0.821631	1.21025	0.854312	0.57268	1.29663	1.8307	0.76659	0.741217	0.855917	0.974684	1.19911	0.669349	0.925492	0.70122	0.449325	0.88445	0.958141	1.05171	1.21148	1.27375	1.56292	0.995999	0.679677	1.84031	1.38948	0.871356	1.04958	1.35094	1.22039	0.871608	0.702741	1.05887	0.74713	0.626859	0.746914	0.983666	1	1.46598	1.03266	0.833828	0.746914	1.50569	1.09196	1.1763
213571_s_at	EIF4E2	1.04943	0.997222	0.774829	1.16817	1.0455	1.31678	1.37466	0.73027	1.36679	1.43746	1.05156	1.01451	0.940723	1.40563	1.17146	0.901217	1.05368	1.28577	0.649255	1.29855	1.44245	1.08051	1.31507	1.25096	1.29173	1.69137	1.00253	1.71722	1.40573	1.07471	1.2252	1.09718	0.939026	1.21938	1	0.767255	0.866993	0.729848	0.58074	0.827827	1.03872	1.38108	1.45543	0.906537	1.1221	1.18679	1.13556	1.02879
213570_at	EIF4E2	0.906832	0.827169	0.697382	1.41766	0.51583	1.01016	0.598682	0.931511	1.25322	0.648868	0.521787	0.858642	0.957312	1.02124	0.909587	1.04015	0.723719	0.759919	0.652782	0.710447	1.04669	1.25848	1.07103	1.05283	0.688721	1.37578	0.613422	1.10459	1.03423	0.853063	0.583547	0.901021	0.620362	0.824545	1.39935	0.960341	1.26303	1.20458	1	1.23971	1.20685	1.19376	1.2237	1.3025	0.865429	0.762821	0.714874	0.727204
209393_s_at	EIF4E2	1.00036	0.970435	0.830942	1.22622	0.890507	1.4213	1.38193	0.741565	1.42485	1.40132	0.956793	1.07922	1.00881	1.52253	1.20986	0.94539	1.08908	1.11782	0.686685	1.25784	1.39627	1.08736	1.37178	1.24586	1.63379	1.99942	0.925057	1.8811	1.40583	1.06366	1.2492	1.10322	1.00105	1.33166	0.943956	0.845243	0.741164	0.722114	0.692412	0.892922	1.11186	1.46603	1.4864	1	1.33271	1.19691	1.17041	1.05624
237718_at	EIF4E	0.767699	0.885409	1.54112	1.13089	1.44092	1.44961	1.68096	1.96059	0.738305	0.77623	0.866868	1.17129	0.910458	0.97936	0.793405	1.70649	2.09462	1.34646	1.56971	1.00605	1.99214	1.07319	0.837208	0.709115	1.34633	1.2534	1.31346	0.87818	0.968999	1.39119	1.06948	1.07502	1.03229	1.6501	1.55391	1.95734	1.37655	0.98207	1.90098	1.647	0.993324	0.749075	0.691563	1.16665	1.33807	0.968719	1	0.842029
201437_s_at	EIF4E	1.13246	1.15422	0.817592	1.42753	1.2295	1.15162	0.95183	1.7088	1.08891	1.23877	0.891408	0.584918	0.586473	1.14807	0.9597	1.2544	0.682827	0.793634	0.849542	0.829143	0.60848	0.733853	1.1133	1.37732	0.14495	0.196917	0.765221	0.264595	0.686387	0.889174	0.763964	0.96746	0.919529	1.36995	0.928706	1.32978	1.39049	1.41337	1.18431	0.886209	0.720929	0.823414	0.912894	0.517808	0.745163	0.898097	1.06797	1
201436_at	EIF4E	0.946449	0.852585	0.805822	1.13515	0.797771	0.990439	0.838236	1.44308	1.18963	1.48238	0.887713	0.584781	0.511636	1.06132	0.802164	1.0777	0.644117	0.788321	0.6069	0.781969	0.68125	1.08975	1.19747	1.58962	0.0907157	0.153057	0.728216	0.136826	0.933178	0.768975	0.848408	0.949804	0.869816	1.20903	1.27771	1.37193	1	1.16606	1.06547	0.879736	0.763772	0.781969	1.32346	0.576374	0.403596	0.904967	0.902128	1.06532
201435_s_at	EIF4E	0.868937	1.11976	1.02995	1.49075	0.67525	1.11725	1.45906	1.53784	2.13202	2.29577	0.838872	0.804368	0.855825	0.813718	0.944469	1.13294	0.640083	0.796491	0.629582	0.760469	0.656541	0.752207	2.26015	2.43972	0.961643	0.686586	0.703148	1.2233	0.976287	1.09275	0.702044	1.06717	0.818907	1.36874	0.989367	0.90107	1.02298	1.00145	1.07737	1.14726	0.91552	1.57235	1.91255	0.799532	1.02736	0.789717	0.891924	1
236985_at	EIF4B	3.47931	3.27207	1.30903	0.384599	1.76864	2.21882	2.54006	0.804252	1.92704	0.562239	3.92132	1.03052	0.764599	2.1591	2.19364	0.29885	2.03166	2.34741	0.724923	1.69528	1.35037	0.198001	1.39592	0.741083	1.33479	1.45774	1.5792	1.1483	1.08987	0.471476	2.46991	1.86191	1.73897	0.733508	0.81055	0.669277	0.579578	0.603893	0.659559	0.513478	0.942747	1.12836	1	1.49046	1.52696	2.29842	2.38807	2.08941
211938_at	EIF4B	0.722401	0.77665	0.632956	1.04784	0.555428	0.752166	0.6321	0.561853	1.36186	0.933128	0.607668	0.524651	0.879672	0.483958	0.84668	0.929125	0.884163	1.05477	0.703859	0.820669	0.833768	1.61339	1.83031	1.48742	0.965506	0.903432	0.680956	0.833453	1.03283	1.00536	0.853079	0.976411	1.02102	0.894876	1.00776	0.846511	0.985659	0.810433	0.888178	1.46852	1.61744	1.88043	1.93024	1.73705	0.879609	0.895765	1	1.01734
211937_at	EIF4B	0.882121	0.996035	0.799041	1.21718	0.714616	0.897967	1.02864	0.59432	0.984519	0.623383	1.02894	0.906504	1.11733	0.667274	0.954481	0.835154	1.28512	1.38813	0.907421	1.11355	1.01374	1.31317	1.05972	1.07541	1.90462	1.886	1.13975	1.47543	1.18183	1.35989	1.32432	1.22835	1.06709	0.953309	0.986227	0.823354	1.05616	0.961261	0.830822	0.938416	0.936791	1	1.2299	0.839296	1.50504	1.09552	1.21297	1.07521
200912_s_at	EIF4A2	0.979677	1.09906	0.908815	0.64618	0.873009	0.789418	0.771157	0.641343	1.01572	1.03526	0.878607	0.909965	1.09194	1.02163	1.08168	0.817384	0.778475	0.794451	0.867932	0.776748	0.882679	0.851124	1.07819	1.0358	0.48908	0.797095	1.02725	0.675517	1.0485	1.31809	0.881787	1.10931	1.09356	1.0134	1.03994	0.734874	0.939519	0.945559	0.878861	0.639216	0.974896	1	1.18844	0.709665	0.781926	1.01556	1.03022	1.00941
1556350_a_at	EIF4A2	0.9444	0.964391	0.935101	0.971171	1.11879	0.931596	1.06086	1.09433	0.927902	0.967181	1.14305	0.957173	1.22414	1.12511	0.975671	1.05574	0.976446	1.13564	1.01206	1.13212	1.06025	0.944264	1.27993	1.04369	1.27975	1.03229	1.01749	0.972083	1.07957	1.09829	0.877197	0.968859	1.09228	1.14065	1	1.02146	1.07196	1.01514	0.875046	1.11511	0.986869	0.93801	1.04996	1.10059	1.0136	0.93801	0.969279	0.976446
1555996_s_at	EIF4A2	1.33329	2.09114	0.955136	0.701549	1.36891	0.877165	1.12154	0.727743	1.16396	0.654671	1.23141	0.70198	0.925994	0.833979	1.29149	0.600989	0.882695	0.969734	0.648341	0.800572	0.91681	0.965087	1.05065	1.28805	1.78636	2.88532	1.15291	2.39719	0.713379	0.878973	0.839023	1.06747	1.39008	0.959561	1.17545	0.742182	0.963381	0.804949	1.0954	0.897676	1	1.91656	1.18392	1.12093	0.796189	0.885888	0.850587	1.0266
214805_at	EIF4A1	1.04818	1.6397	0.75241	0.274742	0.846174	1.10621	0.949118	0.490521	1.53429	0.506416	1.08183	0.497856	1.70431	1.52104	2.22275	0.435018	0.87929	1.05137	0.892923	1.0305	0.588914	0.443761	0.881676	1.05998	2.0922	1.04697	1.15922	1.72617	1.01716	1.19838	1.42753	1.6138	1.29992	0.605565	0.883173	0.525115	0.889222	0.691938	1.10977	0.618204	0.625774	1.40965	1	1.22857	0.950971	1.42115	1.14135	1.17515
211787_s_at	EIF4A1	1.02279	1.09465	0.954687	1.28651	0.813483	0.911396	1.2268	1.17189	0.977999	0.979555	0.778897	0.857403	0.84847	0.911034	0.870507	1.18388	1.04433	1.23115	1.06709	1.18162	1.09314	1.15616	0.92389	0.957208	1.52572	1.25694	1.03002	1.15391	0.986655	1.152	1.15433	0.983276	0.917737	1.0711	1.04898	1.03259	1.29556	1.06933	0.97247	0.800774	1.17545	0.95524	1.18731	1	1.18021	0.938043	0.984236	0.972259
201530_x_at	EIF4A1	1.03214	1.08301	0.888917	1.27256	0.689667	0.87383	1.23819	1.24825	0.952948	0.964809	0.804892	0.735551	0.879164	0.780277	0.82608	1.14959	1.01334	1.20284	1.03408	1.14131	1.09773	1.28053	0.916511	0.898162	1.43715	1.18132	1.03932	1.09397	0.961435	1.0763	1.14105	0.945014	0.884419	1.07877	1.01778	0.964948	1.23882	1.04926	1.05696	0.778701	1.21665	0.922956	1.16893	0.996936	1.20042	0.930184	1	0.916843
242550_at	EIF3S9	1.24254	1.70123	1.0706	0.130184	2.72923	1.72911	1.37575	0.616643	1.39839	0.696098	1.38853	0.589446	1.02227	1.97416	2.78318	0.534528	1.29159	1.63923	0.884833	1.48222	0.50132	6.62593	0.952793	1.55774	9.47785	1.56705	1.04275	1.63302	0.81457	0.941539	1.35955	2.20699	1.62802	0.796994	1	0.583137	0.782336	0.824605	0.565794	1.22171	1.34699	2.28229	0.974368	0.996718	0.727138	1.55931	1.77101	1.57994
237457_at	EIF3S9	0.970785	0.822077	1.04177	1.04184	0.869596	1.07684	1.0441	0.917969	1.02405	0.998809	1.12141	1.33127	0.964217	1.1995	0.928472	1.01371	1.06459	1.13167	0.910014	1.1342	1.21345	1.08469	1.02846	0.905196	1.59543	1.4282	0.999025	1.23146	1.05738	1.02505	1.05742	1.06075	1.13658	0.953619	0.922256	0.861406	0.977964	1.05441	0.907651	1.0421	0.839599	0.858797	1.23364	1	1.10445	0.977752	1.11729	1.04403
236274_at	EIF3S9	0.80757	1.10171	0.808854	0.397722	1.09031	1.00776	0.953379	0.593676	1.21647	0.452909	0.822671	0.965749	1.22061	1.37332	1.49923	0.673861	0.998232	1.01933	0.983453	1.01837	0.635888	0.841269	0.731828	1.31959	1.68168	1.24285	0.842363	1.37669	0.997475	1.00587	1.15483	1.20415	0.989224	0.991728	0.885664	1.06836	0.996215	0.838478	0.717823	1.24016	0.932841	1.69798	1	0.899525	1.18337	1.009	1.0965	1.11294
211501_s_at	EIF3S9	0.95331	0.932471	0.869596	0.811253	0.425478	1.05262	0.870602	0.661133	1.83494	0.896446	0.860381	0.773487	0.825394	1.44595	1.08755	0.626339	1.02505	0.95288	0.542699	1.01173	1.19203	1.46143	1.61403	1.49788	2.68068	1.56504	0.774941	1.61601	1.3002	0.875299	0.998305	1.095	0.854867	0.694366	0.659845	0.988332	0.775011	0.811092	0.565804	1.31384	1.41633	2.04824	1.50438	1.50983	1	1.32902	1.06563	1.00174
208688_x_at	EIF3S9	1.06886	1.0885	1.15133	1.22264	0.676935	1.04512	0.918036	0.849696	1.33488	0.755706	1.00051	0.78327	0.86287	1.22959	1.03816	0.866805	1.05239	1.13564	0.56294	1.14074	1.06724	1.50319	1.20476	1.06132	1.99271	1.48785	0.982531	1.35098	1.06609	0.950285	1.12946	1.0114	0.831032	0.849696	0.755105	1	1.0367	0.867181	0.704215	1.11306	1.12344	1.40573	1.17855	1.30344	1.11282	1.09105	0.971522	0.930519
203462_x_at	EIF3S9	1.00087	0.991102	1.03679	1.25703	0.582632	1.05546	0.868576	0.986942	1.47458	0.767366	0.924791	0.773739	0.784076	1.12034	0.977011	0.939638	0.93237	1.00598	0.568498	1.01239	1.11501	1.55538	1.3184	1.2451	2.11751	1.45575	0.845838	1.20955	1.10497	0.946757	0.98951	1.00154	0.79593	0.867949	1.00587	0.99663	1.09038	0.902992	0.636222	1.2058	1.15208	1.63929	1.31669	1.30151	1	1.0885	0.91189	0.902651
236700_at	EIF3S8	1.71325	2.42628	1.33267	0.44365	1.67768	0.781348	1.4645	1.0588	1.04671	1.08504	1.51217	1.0907	1.88056	0.816072	1.3118	0.598585	1.62544	1.7523	1.57983	1.77517	1.16257	0.774661	0.419649	1.12812	3.94276	1.3765	0.935169	1.92948	1.00623	0.93801	0.924657	0.825439	1.22977	1.22565	1.27629	1.25616	0.987904	1.12267	1.32222	0.863618	1.06416	0.583052	0.744544	0.646541	0.874888	1.55375	1.11294	1
215230_x_at	EIF3S8	1.18572	1.1859	1.19307	1.52721	0.619412	0.71494	0.946894	0.746699	1.24537	0.760799	0.900957	0.709064	0.80757	0.769976	0.694015	1.0063	1.09086	1.27744	0.875173	1.1478	1.46709	1.26559	0.643281	0.930352	1.73355	1.67635	0.954275	1.22229	0.954137	1.03453	0.959805	0.899136	0.881533	1.05475	0.91334	0.727428	0.891796	1	0.975496	1.0756	1.45838	1.54089	1.14239	1.04474	1.18791	0.726195	1.43295	0.91367
210949_s_at	EIF3S8	1.19233	1.1181	1.28452	1.53645	0.548194	0.779967	0.92469	0.817518	1.43616	0.686363	0.746536	0.742718	0.859852	0.798955	0.647639	1.02216	0.995423	1.23133	0.87552	1.08928	1.31251	1.19096	0.734635	0.922622	1.76577	1.63026	0.893795	1.45475	0.984769	1.09287	0.876374	0.908733	0.790287	0.985338	0.951761	0.71715	0.876659	0.940962	1	1.06259	1.41761	1.78713	1.23048	1.20497	1.13543	0.675737	1.37416	0.879576
200647_x_at	EIF3S8	1.15027	1.08842	1.15042	1.4694	0.539338	0.717617	0.885122	0.756743	1.37565	0.65793	0.777604	0.707733	0.831903	0.761706	0.632785	1.00268	1.03024	1.19974	0.814542	1.05319	1.25118	1.24429	0.64435	0.883556	1.59955	1.54792	0.900241	1.2346	0.965994	0.997854	0.866116	0.877894	0.766314	0.959596	0.960776	0.751839	0.845198	0.876517	1	1.04062	1.393	1.70905	1.11822	1.10697	1.08246	0.646448	1.36852	0.837526
200005_at	EIF3S7	0.70684	0.874509	0.67691	1.09058	0.588744	0.747968	0.975565	0.857806	0.826185	1.00344	0.756005	0.753661	0.993341	0.708091	0.760332	0.813983	1.16615	1.00166	0.980917	1.01517	1.04222	1.3527	1.14241	1.18868	1.5154	1.33378	0.956241	1.08355	1.17437	1.07246	1.15152	1.02014	0.955068	0.974263	1	0.905819	1.19553	0.944163	0.930251	1.20554	1.68935	1.6049	1.2211	1.2835	1.30086	0.971733	0.981006	0.936995
217719_at	EIF3S6IP	0.819143	0.784741	0.785522	0.998339	0.925492	0.76227	0.753403	0.719602	0.770031	0.767685	0.90433	0.792717	1.06453	0.811546	0.876342	0.974825	0.953482	1.05528	1.09996	1.04278	1.12226	1.07287	0.943071	1.06378	0.986976	1.03767	0.862776	0.866679	0.908536	0.895636	0.998448	0.908176	0.95073	1.11363	1.02131	1.08977	1.12421	1.11194	0.883078	0.928304	1.05452	1.09399	0.995101	0.988689	1.03576	0.951814	0.956655	0.973805
1558193_at	EIF3S6IP	1.56699	1.36852	1.31237	1.09283	1.23075	1.164	1.07618	0.968089	2.11194	1.17744	1.91282	1.33406	0.96081	0.988831	1.04663	0.871545	1.20111	1.27698	1.17345	1.23663	1.43533	1.46593	1.67762	1.9403	1.54831	1.64101	1.35739	1.51414	1.13453	1.2237	1.25971	1.40939	1.65541	0.968894	0.994095	0.951006	1	1.13061	0.931024	0.926227	1.28851	1.17996	1.57863	0.947406	1.19208	1.19751	1.10709	0.988545
236989_at	EIF3S6	1.0554	1.1826	0.497425	0.365809	0.803033	0.772817	0.810082	0.70036	0.560546	0.43439	0.850003	0.399132	0.620194	0.697986	1.16093	0.796448	0.783779	0.540664	0.849512	1.32384	2.61046	1.2252	0.639574	0.622393	0.675079	0.864305	0.895183	0.922056	0.64036	0.8856	1.14338	1.5895	0.676568	0.857774	0.822285	0.842607	0.945424	1.05895	1.06063	1.01521	0.983737	0.725957	1.54636	1.55262	1.1916	0.784005	1.01053	1
235429_at	EIF3S6	1.0637	1.21095	0.614531	0.372528	0.827887	0.704825	0.65673	0.773654	0.56899	0.723236	0.736015	0.34697	0.623788	0.659679	1.08712	0.864679	0.724439	0.607887	1.014	0.932403	1.2124	0.821217	0.951727	0.797254	0.407286	0.590853	0.926897	0.631541	0.53685	0.894407	0.989331	1.34991	0.792088	0.858921	0.899915	1.05662	1.12259	1.1832	1.07289	0.956275	1.02227	0.72491	1.01177	1	0.916247	0.920093	0.946757	0.995927
208697_s_at	EIF3S6	0.904118	0.842819	0.824544	0.866743	0.722087	0.901982	0.710858	0.665613	0.931393	0.976148	0.879544	0.548055	0.778419	0.646168	1.00976	0.853356	0.954205	1.20886	0.782619	1.00907	0.862807	1.09015	1.08008	1.05864	0.96286	0.98044	1.0191	0.953706	0.880689	1.08481	1.0225	1.07867	1.09062	0.852493	0.869125	0.85917	0.941607	0.929007	0.978741	1	1.04147	1.08101	1.09141	0.949256	0.961887	1.02753	1.13728	1.14185
200865_at	EIF3S5 ; LOC339799	0.914462	0.95828	1.0144	1.07887	1.08563	1.06455	1.04053	0.938281	1.0158	0.977717	0.944332	1.1215	0.982105	0.997907	1.02438	1.01433	1.04996	0.886241	0.889158	1.00984	0.968999	1.0791	0.952071	0.917638	1.22671	1.12267	1.07056	1.38587	1.02909	1.1313	1.07254	0.92817	1.11314	0.999062	0.983063	0.912614	1.01086	0.925593	0.948776	0.977964	1.00783	1.13786	1.01785	0.953241	1	1.05369	1.20641	1.05137
200023_s_at	EIF3S5	0.972628	0.92404	0.825424	1.20587	0.721462	0.701132	0.750064	0.809279	0.84962	0.841194	0.763179	0.703351	1.1504	0.841953	0.796204	0.91792	1.11642	1.09649	1.14716	0.979255	1.25555	1.17479	1.1124	1.104	1.07721	1.06993	0.837949	0.934207	0.890588	0.931747	1.05454	0.946433	1.0112	1.06645	0.968842	1	0.943258	1.01728	0.763869	1.05095	1.26064	1.37312	1.17087	1.12218	1.1657	0.897466	0.969963	0.922573
208887_at	EIF3S4	0.645899	0.864897	0.701524	1.74198	0.546948	0.619321	0.930082	0.818818	0.905032	0.83745	0.752192	0.81675	0.87964	0.709396	0.624622	0.976904	1.03786	0.947851	0.972522	1.04235	1.68984	1.54427	1.10809	1.01239	2.04672	1.30882	0.960602	0.899038	1.14478	1.15978	1.15075	0.808591	0.654978	1.03543	1	0.866523	1.07632	0.96935	0.779376	1.02697	1.51042	1.17134	1.34626	1.3757	1.3034	0.768281	0.830282	0.711269
201592_at	EIF3S3	0.833407	0.753579	0.840055	0.761018	0.828187	0.862403	0.905262	0.623293	0.78156	0.782308	0.968019	0.642978	0.928205	0.635614	0.990905	0.603927	0.950079	1.11879	0.605499	0.968719	0.731855	1.17817	1.10075	0.88637	1.44297	1.16573	1.12186	1.29089	0.815705	0.994275	0.975883	0.99899	1.18324	0.654718	0.560709	0.51475	0.738012	0.635063	0.529667	0.952828	1.06393	1	1.00529	0.890541	1.18448	1.04996	1.04278	1.09425
208756_at	EIF3S2	0.885345	0.868498	0.910771	1.38377	0.754642	0.840722	1.0361	0.77752	1.20997	0.850741	0.71785	0.682766	0.896995	0.893665	0.763772	0.896412	0.932926	1.01396	1.02686	1.09291	1.23913	0.921757	1.35367	1.19955	1.50156	1.18367	0.906635	1.44537	1.02261	0.884514	1.02475	1.03618	0.931427	1.22955	1	0.700917	0.765981	0.884099	0.676592	0.715339	1.04339	1.35265	1.54201	1.14428	1.14992	1.03857	1.00681	0.943752
236605_at	EIF3S12	0.84212	0.994957	1.44412	1.48013	1.11544	1.11895	1.03535	1.10043	0.768531	0.83745	1.05091	1.5119	1.11649	0.914396	0.868936	1.29846	1.36245	1.35225	1.31185	1.11834	1.06374	1.08661	0.832204	0.812133	0.913406	0.999639	0.810785	1.01583	0.966273	1.34422	1.06439	0.871356	0.850065	1.36358	1.2593	1.10785	0.98136	1.03058	1.01404	1.6529	0.922756	0.836724	0.924023	1.13016	1	1.05597	0.961435	0.8553
221494_x_at	EIF3S12	0.738652	0.678794	0.808095	1.07801	0.619926	0.598456	0.865867	0.740468	0.65104	0.906571	0.837812	0.736947	0.79737	0.642445	0.672451	0.974475	1.03947	1.17919	0.849758	1.14876	1.38567	1.57978	0.894602	0.948844	1.24753	1.17206	1.0749	0.817725	0.883174	0.814071	1.18363	0.870005	0.836724	1.08622	1.02427	0.917904	1.09876	0.887779	0.801931	1.24762	1.34855	1.03364	1	1.14214	1.3109	0.919629	0.914463	0.885474
212716_s_at	EIF3S12	0.878497	0.83742	0.7494	1.12093	0.68552	0.698894	0.773069	0.730983	0.720421	0.888805	0.91087	0.739907	0.842029	0.621652	0.651698	0.995963	0.987083	1.10079	0.983738	1.17235	1.33802	1.35675	0.9704	1.00973	1.1771	1.38667	1.1295	0.840904	0.931091	0.879735	1.13257	0.945902	0.812221	1.10159	0.951865	1.00867	1.27164	1.06359	0.846664	1.13511	1.35485	0.99137	1	1.10553	1.20689	0.941642	0.971207	0.889704
210501_x_at	EIF3S12	0.786047	0.702767	0.79123	1.02486	0.620374	0.585712	0.934122	0.751297	0.688846	0.936927	0.732172	0.708398	0.809088	0.66319	0.631746	0.963347	1.08494	1.19834	0.873814	1.09141	1.38173	1.66152	0.993234	0.971908	1.43539	1.26884	1.00914	0.940928	0.946415	0.846083	1.196	0.920858	0.807162	1.04486	0.996323	0.925526	1.09765	0.946381	0.777689	1.23981	1.48602	1.17732	1.03449	1.29659	1.34063	0.948023	1	0.93598
234466_at	EIF3S10	0.882281	0.803323	1.07977	1.07134	0.773263	0.7957	0.72622	1.12983	1.00783	0.93173	0.689169	1.34388	1.0256	1.10561	0.851293	1.05979	0.831482	0.996323	0.873719	0.711166	0.788434	1.18619	1.09243	0.884578	1.1941	1.28215	0.912647	1.23703	0.968159	1.45585	0.972364	0.819291	0.713018	1.14189	1.00116	1.17613	0.92596	1.17732	1.25757	1	1.15183	0.909587	0.999278	1.21507	1.09821	0.809848	0.852709	0.875868
234342_at	EIF3S10	1.03513	0.991728	1.05903	1.16463	0.871639	1.10617	1.15125	0.916578	0.861468	0.955515	0.879545	1.48581	1.0458	1.31137	1.20041	1.09928	1.19479	1.04958	1.01353	1.30495	1.25051	1.10119	0.865179	0.866367	1.92592	1.6538	1.11544	1.28716	1.00166	1.32863	1.04452	1.04128	1.29182	0.975741	1.07863	0.788947	1.06805	1	0.855578	1.15546	0.841968	0.924757	0.8615	0.983738	1.40766	1.25857	1.13461	0.943923
200597_at	EIF3S10	0.699728	1.02902	0.888227	0.44668	0.944741	0.89202	0.549086	0.834611	1.43052	0.673326	0.552587	0.496564	0.436214	1.07754	0.756251	1.21885	0.439773	0.585627	0.792832	0.833166	0.513822	0.356626	1.05467	1.34107	0.873657	0.924957	0.829143	1.13122	1.08598	0.60062	0.672377	0.983667	0.632521	0.935438	0.881516	1.22804	0.546711	0.689966	0.597419	0.918499	1	1.53478	1.42902	1.30335	0.577395	1.07583	1.54725	1.04143
200596_s_at	EIF3S10	1.17868	1.01265	1.09212	0.752872	0.715921	1.48345	1.0859	0.874114	1.26806	0.80089	1.06979	0.689468	0.709781	0.903694	1.46693	0.86657	0.874919	1.09623	0.801425	1.00434	0.395094	1.403	1.07858	1.18271	3.06104	1.81098	1.29079	2.1006	0.993305	0.806768	1.24321	1.17011	1.31869	0.811546	0.930671	0.92817	0.892665	0.726338	0.586177	0.811253	1	1.0834	1.16102	0.654623	1.19419	1.6775	1.61555	1.4838
200595_s_at	EIF3S10	1.37163	1.07498	1.41143	1.20528	0.8136	0.939909	0.832174	1.24555	1.2854	0.893891	1.18106	0.575771	0.917904	0.790716	0.967356	1.28623	0.808913	1.1295	1.29959	0.930721	0.458075	1.59088	1.14156	1.57317	0.319984	0.449845	1.13819	0.408288	0.79289	0.753036	0.924157	0.885506	0.88018	0.969035	1.14652	1.26825	1.40168	1.16429	0.993521	0.868372	1.28336	1.77909	1.39481	1.20633	0.843064	0.91648	1	0.964566
217364_x_at	EIF3S1	1.32226	1.06486	0.9444	0.934088	0.823652	1.1129	1.00489	1.05643	1.25295	1.06486	0.90402	0.50924	0.749671	0.833708	1.07494	0.879894	0.949461	1.14177	0.790231	0.948913	0.856288	0.900045	1.18864	1.40848	0.673326	0.739506	0.948091	0.745136	0.894989	0.823622	0.874098	1.03326	0.813777	1.13474	1.12446	1	1.02864	0.874098	0.733442	0.759536	0.986869	1.12722	1.12836	0.920559	0.844435	1.46874	1.16119	0.97553
208985_s_at	EIF3S1	1.1025	0.904477	0.971943	0.975318	0.982637	1.05899	0.853756	0.921823	1.13634	1.07937	1.13048	0.753307	0.754287	0.876279	1.08575	0.781856	0.792603	1.01705	0.736787	1.1754	0.79662	0.941675	1.24717	1.30816	1.03401	1.07747	0.922289	0.997907	0.812602	0.70079	0.971732	1.23511	1.01932	1.05872	1.05346	0.890443	0.656517	0.81181	0.545508	0.52854	1.16526	1.20554	1.04731	0.650452	0.638443	1.28521	1.24276	1
208264_s_at	EIF3S1	1.01228	0.806346	0.829623	0.706278	1.13597	1.13646	0.958765	1.00885	1.02783	1.12771	0.933145	0.512247	0.707248	0.814541	0.926764	0.812133	0.903237	1.02746	0.722532	1.09165	0.692963	0.9444	1.10019	0.998413	0.312425	0.61921	0.858456	0.525362	0.67855	0.607273	0.910179	0.952897	0.824426	1.24321	1.16497	1.04875	0.978988	0.824545	0.628946	1.63503	0.983525	1.04883	1.00652	1.02969	0.90402	1.08708	1	0.967251
224936_at	EIF2S3	0.820387	0.67085	0.737906	0.835909	0.874825	0.876247	0.645678	0.527643	0.895054	0.721671	0.618763	0.733469	1.13482	0.600187	0.946723	0.709371	0.909128	1.20432	0.804456	0.95393	1.1282	0.961782	1.18354	1.0952	0.801006	0.762064	0.800196	0.681152	0.984235	0.906439	1.00525	1.12486	1.13298	0.950217	0.781377	0.575313	0.824605	0.829653	0.826095	0.782252	1.00206	0.976376	1.20232	1.0591	1.08383	1	1.17859	1.06578
224935_at	EIF2S3	0.960185	0.814217	0.856134	1.00315	0.953206	1.09224	0.629855	1.01305	0.912021	0.631107	0.940079	0.671286	0.9321	0.774185	0.979448	0.817931	0.84413	0.944809	0.719771	0.808796	0.892891	0.742932	1.15083	1.04169	0.744302	0.61912	0.836301	0.805647	0.820712	0.692788	0.994381	0.917075	1.08814	0.855948	1.09813	1.09761	0.938382	0.749941	1	0.980014	0.926964	1.07157	0.931259	0.850863	0.830822	1.0885	1.23199	1.11923
205321_at	EIF2S3	1.11475	1.14565	0.746267	0.701347	1.04856	2.10516	1.08787	0.763965	1.09992	0.521562	1.1585	0.551152	0.969139	0.637453	1.81281	0.769364	1.15809	1.49356	0.720889	1.4437	0.972926	0.933212	1.27808	0.975917	2.38337	1.51901	0.965541	1.98052	1.02224	1.06979	1.39895	1.29921	1.77613	0.625322	0.720629	1.03722	0.757837	0.736733	0.831182	1	0.671699	0.826512	1.22494	0.749508	1.37059	1.56106	2.19158	1.83521
208726_s_at	EIF2S2	0.916578	0.742825	1.03498	0.871734	1.06828	1.14718	1.04512	0.549721	1.07242	1.05754	0.995388	0.885681	0.831302	1.29999	1.0314	0.728216	1.00463	1.29257	0.582232	1.1797	0.729637	1.09934	1.12073	1.01455	1.33305	1.14571	1.01631	1.44258	0.969139	0.7294	0.993808	1.19283	1.16965	0.713173	0.725355	0.762945	0.483818	0.572577	0.542228	0.740001	1	1.1732	1.13069	0.860784	1.02069	1.36329	1.23909	1.17987
201144_s_at	EIF2S1	0.905916	0.810638	0.856505	1.18125	0.965191	1.29033	1.10573	0.700967	1.34306	1.41679	1.31223	1.0151	0.701803	1.34641	1.20881	0.890636	0.744921	1.14762	0.854898	1.08822	1.14404	1.24119	1.49977	1.32437	1.88839	1.41598	1.12596	1.5883	1.30953	0.983968	1.04173	1.41756	1.06597	1.30518	1.31327	1.11915	0.737027	0.971873	0.714539	0.516072	0.962547	1.31472	1.26454	0.861095	0.842455	1.34689	1.33565	1
201143_s_at	EIF2S1	1.28788	0.97486	1.09123	0.695545	1.69887	1.65873	1.46188	1.02124	1.35803	1.24555	1.18551	0.317428	0.417864	1.28614	1.45155	0.725905	1.02568	1.40573	0.661766	1.42567	1.00112	0.488127	1.3925	0.781983	0.836301	0.840904	1.31465	1.48013	1.1714	0.772272	1.29257	1.6785	1.53473	1	0.776818	1.18311	0.817546	0.996466	0.737852	1.23275	0.908995	1.29063	0.678157	0.966587	1.09755	1.39698	1.68059	0.490008
201142_at	EIF2S1	0.894052	1.35587	1.32155	1.05217	2.01912	1.71998	1.57436	1.02634	1.10593	1.05956	0.76666	0.296357	1.12186	0.608107	1.29061	0.922157	0.958488	1.94129	0.632762	1.31213	0.523222	0.634605	1.09204	0.981255	1.45333	0.622259	1.15888	1.89385	0.902845	1.26534	1.32195	1.56258	1.51201	0.853079	0.749725	0.47902	1	0.546376	0.681608	0.906848	0.920925	1.27689	1.06958	0.904281	1.25666	1.90958	1.59502	1.83282
227930_at	EIF2C4	1.2222	1.21933	1.13159	0.387457	0.717798	0.730376	0.826483	0.700917	1.47949	0.957796	1.00387	0.43392	1.05972	0.885089	1.01148	0.798176	0.855764	0.838055	1.0352	0.812866	0.81867	0.621517	1.38557	1.3765	0.526064	0.638466	1.60114	0.782761	0.908012	0.788435	0.88225	0.841573	1.11959	0.919629	0.871451	0.814247	0.935777	0.749021	1	1.37421	1.21336	1.3547	1.31024	1.32854	0.890316	0.861251	0.887586	1.11186
222842_at	EIF2C4	0.986174	0.853556	0.700575	0.627369	1.07978	1.07943	0.960671	0.559141	1.14712	1.00787	0.940877	0.622045	0.936132	0.931427	1.11862	0.586696	1.06584	1.1231	0.6881	0.98851	0.817326	0.760318	0.978653	1.22364	1.4897	1.16836	1.03597	1.35502	0.799921	0.794623	0.973928	1.07667	1.48968	0.534442	0.553996	0.798723	0.639932	0.734462	0.868858	1.02222	0.930536	1.06461	0.898259	1	1.23237	1.00854	1.04246	1.27965
219190_s_at	EIF2C4	1.64142	1.13818	0.773711	0.563774	1.05475	0.980333	0.962372	0.661611	1.24231	1.60207	0.937535	0.621495	0.873972	0.983809	0.933144	0.889383	0.818315	0.600057	1.27173	1.00922	0.911494	0.835033	1.14602	1.47458	1.39844	1.288	1.90256	2.11629	0.927165	0.684111	0.844618	0.810521	1.403	0.964739	0.769197	1.0711	0.77825	0.949599	0.791974	1.23426	1	1.29149	1.34194	0.822047	1.12227	0.919695	0.896736	1.07669
1569408_at	EIF2C4	1.48136	1.25499	0.820594	0.741994	1.01323	1.81379	1.04773	0.990762	1.04101	0.810228	0.993915	0.648997	0.925325	0.949976	0.94103	0.855825	1.05152	0.979095	1.20037	1.10421	0.887554	0.710422	0.88858	0.89528	1.02608	1.11608	1.4398	1.05156	1.03569	0.754641	0.848684	1.01936	1.25535	0.744786	0.853356	0.968474	0.889415	0.967495	1.06366	1.43647	0.77946	1	0.827199	2.16413	1.59646	1.20419	1.44888	0.995208
219426_at	EIF2C3	1.50357	1.59008	1.31099	0.902292	1.54586	1.26902	1.34923	0.727611	1.23159	0.97026	1.77741	1.42732	1.95092	0.974192	1.41378	0.954033	0.792431	1.73398	1.19808	1.1979	0.540391	4.80008	1.01426	0.915288	11.107	2.24104	1.92711	2.18463	1.66759	1.02671	1.13044	1.30222	1.23913	1.16051	1.07486	1.46302	0.771925	0.808066	0.75688	0.31943	1	0.758029	0.857774	0.494381	0.961886	1.34942	1.32508	1.09785
235766_x_at	EIF2C2	1.5824	1.20245	1.17974	0.716089	1.38407	0.75396	1.03345	1.0583	1.33406	1.55729	1.50113	0.355263	1.0907	0.853695	1.04429	0.869156	0.921091	1.04977	0.649185	0.94382	0.604559	0.58641	0.833708	0.893052	0.891376	0.692437	1.62409	0.790173	0.674884	0.58817	1.04327	0.742745	1.10513	0.691288	0.744679	0.570925	0.948639	0.662831	0.984519	1	1.05964	1.0042	1.43207	1.26879	0.726692	1.03162	1.08802	1.14876
233244_at	EIF2C2	0.628878	0.579505	1.15196	0.858177	0.985765	1.0478	1.00729	1.26875	0.639967	0.776987	0.702843	0.886401	0.831093	0.924992	0.767837	0.830972	1.16867	1.22092	0.974932	1.16081	1.14731	1.22733	0.687554	0.746618	0.569011	0.553366	0.827737	0.886273	0.868623	0.913043	0.891731	0.748562	0.738012	1.08391	1.2987	1.01716	1	1.1374	1.01749	0.908308	1.24182	0.777043	0.855702	1.05076	1.07215	0.945117	0.752981	0.649631
229841_at	EIF2C2	1.07385	0.987939	0.835818	0.660466	1.79146	1.151	1.49215	1.24213	0.863088	0.713843	1.12893	1.13134	1.23667	0.880752	0.709423	0.930486	1.72923	1.42367	0.885985	1.0823	1.6457	0.399622	0.943479	0.9111	0.704189	0.824872	0.931393	0.78262	1.591	1.98496	1.17231	0.613091	0.89157	1.97666	1.45485	1.68162	1.14449	0.792546	0.733495	1.8319	0.882855	0.74406	1.12584	0.978883	1.24974	0.879926	1	0.945663
225827_at	EIF2C2	1.01675	1.06902	0.860256	0.645142	1.63365	1.67677	1.12681	0.843033	1.4191	1.06994	0.982814	0.993951	0.856289	0.977716	1.23927	0.802743	1.3145	1.48045	0.740682	1.26568	1.34136	0.611564	1.22638	0.94977	1.53312	1.8645	1.20694	1.81124	0.8136	1.0975	0.651228	1.04603	1.03528	0.970821	0.997259	0.972645	0.743577	0.426124	0.404764	3.33614	1.2352	1.31526	1.22762	1.78642	1.16575	1.0026	1	0.896575
225569_at	EIF2C2	0.938484	0.874224	0.862402	0.653135	1.73242	1.42125	0.946107	0.939434	0.853664	0.606724	1.08606	0.829203	0.98951	1.01323	0.926763	0.876818	1.44856	1.34475	0.590767	1.153	1.19782	0.650804	0.753416	0.603796	0.779826	0.907028	0.684754	1.01433	0.706049	0.981856	0.875361	0.847643	0.91933	1.04218	1.34835	1.3756	0.959249	0.709781	0.683419	2.01908	0.871514	1.05197	0.985516	1.25957	1.1935	0.980971	0.953447	0.951384
222294_s_at	EIF2C2	1.50113	1.2295	1.02098	1.03196	1.407	0.757809	0.925125	1.32945	1.02734	1.48152	1.34388	0.418574	1.01649	1.00394	0.886913	1.03719	1.04267	0.992337	0.98044	1.02723	0.623586	0.609448	0.683691	0.917969	0.339889	0.521392	1.30797	0.369807	0.712169	0.636279	1.11411	0.715856	1.03944	0.693364	0.800716	0.775249	1.41895	1.45422	1.21065	0.857496	1	0.695922	1.03032	1.01668	0.860754	0.95555	1.03756	1.12918
213310_at	EIF2C2	1.11073	1.25894	0.887297	1.11355	2.00448	1.81635	0.792603	1.14412	1.17953	1.17864	1.57147	0.580489	0.71772	1.68235	1.21051	0.988402	1.551	1.85305	0.788776	1.25476	1.94423	1.22313	0.832925	0.945868	1.551	1.40325	0.977152	1.21626	1.16927	0.824039	1.1838	1.32978	1.19471	1.4232	1.27523	1.47107	0.717021	0.722505	0.776622	2.04565	0.883173	1.06366	1.14164	1.01638	0.958972	1	0.977011	0.902911
1562865_at	EIF2C2	0.844984	1.04535	0.967041	1.05803	0.884195	0.770115	1.22132	1.25639	0.781687	0.94052	0.917174	1.11532	0.880307	0.97075	0.804339	1.09457	1.24258	1.0208	1.3042	0.895118	1.10441	0.951452	0.849942	0.907029	0.817311	0.877324	0.904216	0.873783	0.960775	0.925693	0.953585	0.968929	0.985302	1.0742	1.21043	0.987939	1.15058	1.14735	1.06925	1	0.783835	0.827588	0.849389	1.0784	1.13716	0.885729	0.886305	0.983028
222576_s_at	EIF2C1	1.82417	1.19976	1.46699	1.02231	0.855763	0.915718	1.18239	1.32131	0.765899	0.778138	1.23266	1.38602	0.880498	0.752057	0.934089	1.56603	0.867745	1.18821	1.12889	0.973313	1.07517	0.948879	0.82386	0.721489	1.50563	1.64528	1.11903	1.33161	0.874667	0.793147	1.07556	0.83609	0.97472	1.20098	1.1552	1.18521	1.4707	1.37515	1.5975	0.848041	0.879196	0.788919	0.864242	0.86856	1.06516	0.98246	0.975565	0.99528
218287_s_at	EIF2C1	1.19803	1.0305	1.02128	0.651228	1.34228	1.41001	0.960393	0.902845	1.09567	1.10645	1.42454	1.05914	0.988724	1.40634	1.42094	0.913174	1.14069	0.807774	0.795212	1.03936	1.62461	0.790602	0.999856	1.10119	1.61246	1.34938	1.09121	1.2553	1.03685	1.13539	1.0614	1.1746	1.46566	0.80687	0.952827	0.895248	0.846144	0.750808	0.7474	0.957208	1.22507	1.20737	1.30816	0.984236	1	1.29752	1.22915	1.4878
212351_at	EIF2B5	1.16758	1.05171	1.04225	0.822166	0.929511	1.13547	1.01506	0.682975	1.29033	0.87945	1.21156	0.951933	0.903433	1.48699	1.22035	0.682433	0.826364	0.906439	0.778139	0.898811	1.22282	0.931595	1.28113	1.36627	1.73536	1.5071	0.991567	1.50167	1.28753	0.935777	1.06616	1.21454	1.07079	1.27702	0.748723	0.914032	0.720369	0.7289	0.636601	0.701461	1.06979	1.23725	1.20128	0.747184	0.994813	1.29865	1.20267	1.05057
1558050_at	EIF2B5	1.18868	1.34748	0.956759	0.933414	0.876184	0.826334	0.916313	1.00514	1.06925	0.938823	1.05803	0.720629	0.781856	1.018	0.932202	0.853448	0.950628	0.965576	0.957727	0.968649	1.914	0.973067	1.20728	1.02471	1.174	1.05201	1.09125	1.20606	0.836482	0.687728	0.802453	0.775837	0.764048	1.10977	0.949736	1	0.933549	1.03214	0.904281	1.42526	1.26395	0.88592	1.10497	1.18217	1.1461	0.945492	1.06056	0.903432
215482_s_at	EIF2B4	0.89009	1.0242	0.897255	1.28428	0.753743	0.954411	1.07141	0.818611	1.22839	1.0988	1.14884	1.02605	1.05987	1.04308	1.03812	0.965366	0.77441	1.05903	0.74659	1.15566	1.01881	1.3548	1.30222	1.1423	2.17157	1.50102	1.0106	1.20059	1.10059	1.04474	1.16699	1.19066	1.01536	1.08724	1.04403	0.968369	0.961956	0.916578	0.843886	0.535398	1.44105	1.31095	1.4146	0.846449	1.11138	1.05247	1.15825	1
209429_x_at	EIF2B4	0.931024	1.1601	0.835999	1.39678	0.732806	0.953241	1.02805	0.843764	1.29959	1.04256	1.06555	1.10465	1.21731	1.0791	0.98516	0.991441	0.796764	1.05968	0.779798	1.18915	1.10457	1.3358	1.37938	1.06393	2.01544	1.35975	1.00482	1.04146	1.13326	1.09718	1.2553	1.20137	0.974684	1.19864	1	1.06747	0.932269	0.806375	0.815189	0.653395	1.3247	1.28712	1.42269	0.932874	1.00058	1.03812	1.11612	0.974192
218488_at	EIF2B3	0.931057	0.941608	0.817193	1.25903	0.714255	0.806987	1.06541	0.692462	0.933953	1.2401	0.822641	0.824782	0.675323	1.08342	1.04331	1.07973	0.820031	1.32815	0.843703	1.09094	1.18834	1.48957	1.21191	1.43321	1.93212	1.65087	1.11013	1.64688	1.49	0.714668	1.16085	1.18217	1.01506	1	1.03266	0.93429	1.03043	0.982247	0.673472	0.375554	1.01638	1.44736	1.20163	0.803845	1.13073	1.31246	1.24978	0.939569
202461_at	EIF2B2	0.86682	0.874098	0.770197	0.947132	0.802859	0.875329	1.07716	0.653678	1.08455	1.24039	1.00819	1.38625	1.0187	1.16522	0.934122	0.730481	0.7366	1.21305	0.888163	1.05323	1.13167	1.41186	1.21362	1.3466	1.47277	1.30615	1.16766	1.31847	1.76577	1.1037	0.947954	0.987903	1.06767	1.21973	0.860256	0.985657	0.627675	0.95386	0.62686	0.960497	1.09555	1.18842	1.2451	0.778531	1.01265	1.23884	1.14959	1
201632_at	EIF2B1	1.0508	1.00852	1.10721	0.885953	0.775683	1.06956	1.04535	0.736267	1.27228	1.0994	1.16844	1.03899	1.14859	1.27961	1.10673	0.654387	0.834189	0.88624	0.617044	0.903139	1.0497	1.15358	1.35685	1.17341	1.64939	1.35128	1.03932	1.16425	1.05826	1.03304	1.00696	0.979837	1.0042	1.01734	0.687951	0.668673	0.776916	0.908799	0.603457	0.806783	1.23426	1.18688	1.23694	0.943445	0.926111	1.25839	1.07583	1.06186
237145_at	EIF2AK4	0.814953	0.944605	1.01338	1.06647	0.981609	0.853263	0.879227	0.92449	0.926964	1.22857	1.2192	0.821098	0.986727	1.05612	1.12983	1.14024	1.01749	0.865992	1.07436	1.21297	1.01572	0.824366	0.880244	1.0285	0.769642	0.798983	1.19471	0.827648	0.809848	0.912021	0.936318	1.09861	0.950697	1.16648	0.951934	1.08606	1.03192	0.979908	0.955861	1.08905	1.16102	0.89972	1.05544	0.787809	1	0.848347	1.03073	0.91433
225164_s_at	EIF2AK4	1.22995	1.05723	0.937705	0.574752	0.81619	0.892504	0.860287	0.670027	1.25363	0.945391	1.00221	0.558768	0.895055	1.19639	1.0295	0.755623	0.89813	0.977152	0.943446	1.0373	1.06305	0.712349	1.2429	1.08783	0.333204	0.496439	1.04743	0.555208	0.699956	0.683518	0.915784	0.935541	1.00492	0.806958	0.924557	0.793319	0.768809	1	0.711758	0.905164	1.16114	1.51359	1.18128	1.18264	0.913407	1.09042	1.10613	1.03255
236990_at	EIF2AK3	0.751405	0.756251	0.728269	0.791459	0.942152	0.455682	0.562128	0.653631	0.775697	0.506928	0.813189	0.610638	0.816308	0.615375	0.577812	0.740094	2.1082	0.513914	0.856412	0.725486	0.781518	0.622079	1.15291	1.19014	0.699955	0.738598	0.694165	0.802859	0.59906	0.63186	0.774046	0.814364	1.14793	1.11234	0.729427	1.31688	0.8146	0.932807	0.839751	1.6623	1.22238	0.860815	1.04996	0.986726	0.924824	0.998268	1.04712	1.00217
218696_at	EIF2AK3	0.819202	0.603055	0.96265	0.35094	0.503171	0.652028	0.572164	0.736228	0.980545	0.507844	0.671625	0.340958	0.486798	0.978917	0.628174	0.884258	1.53036	0.810696	0.56162	0.808153	0.792431	0.395073	1.52611	1.05647	0.205349	0.375229	0.668045	0.317842	0.633505	0.301953	0.600403	0.555187	0.948775	1.09996	0.894408	1.38597	0.574358	0.577853	0.578939	2.76524	1.16098	1.32064	0.861251	1	0.827289	1.05376	0.81737	1.02775
1568804_at	EIF2AK3	0.991226	0.884641	0.948501	1.53545	0.850126	0.929041	0.917439	1.41245	1.00079	0.921024	0.887585	0.862246	0.978458	1.0051	0.922355	1.3319	0.83449	0.936587	1.53334	0.914527	1.10202	0.951039	0.972715	0.934155	0.599623	0.883492	1.19795	0.891955	1.00739	0.797484	1.11515	0.716192	0.872584	1.54971	1.50226	1.4098	1.71202	1.50308	1.1313	0.933346	0.951314	0.989295	0.931191	1.02198	1.09062	1	0.986726	0.962164
204211_x_at	EIF2AK2	0.924157	0.865742	0.914528	1.58515	1.03513	1.005	0.926964	1.03222	1.03035	2.0177	1.37357	0.957104	1.05065	0.812367	1.00029	1.09165	0.966483	0.857279	1.53135	0.901998	0.785763	0.783298	1.43342	1.2072	0.940113	0.912746	2.23555	0.701727	1.34573	0.845167	0.963903	1.06455	1.10147	0.970294	0.986085	0.866555	1.21402	1.33122	0.953826	1.10186	0.993449	1.02412	1.22083	0.764627	0.927031	2.86125	0.944537	1.10657
217736_s_at	EIF2AK1	1.10913	1.02658	0.991746	1.40934	1.17003	1.4425	1.45456	0.867729	1.66705	1.20798	1.19594	3.62961	1.14907	1.61152	1.05292	0.780093	0.754205	0.849987	0.661874	1.03397	1.06609	1.15788	1.21503	1.26994	1.24032	1.56371	0.816588	1.71257	1.92307	0.927131	0.874698	0.942815	1.01739	0.820239	0.597559	0.670886	0.802033	0.837358	0.654682	1.32621	1.04056	1.03773	1.30849	0.977628	1.12263	1.02564	1.01772	1
217735_s_at	EIF2AK1	1.15079	2.05647	1.39678	1.57425	1.48152	1.0629	1.09405	0.852124	1.63356	0.973664	1.31114	2.50182	1.39758	1.15976	1.19001	1.02442	0.772956	1.00351	1.07568	0.971522	0.975776	1.69743	1.42634	1.15108	1.06705	1.68412	0.738679	1.92739	1.3988	0.83757	0.701701	1.0173	0.89431	1	0.817724	0.613511	1.10869	0.981999	0.893568	1.62285	1.06963	1.05964	0.990511	1.46202	0.925325	1.08332	0.756387	0.985373
223015_at	eIF2A	0.66037	0.645619	0.537617	0.794896	0.529189	0.661181	0.633951	0.656328	0.695482	0.441492	0.578167	0.563123	0.806681	0.567226	0.700866	0.94188	0.704456	0.904477	1.18679	0.716917	0.672463	1.23351	0.800528	1.23998	0.340786	0.575147	0.752519	0.436403	1.03509	0.714087	0.671602	0.895862	0.744867	1.20982	1.09279	0.653136	1.07385	1.17732	0.863525	0.875299	1.0923	1.10406	1.19484	1	1.08755	0.607207	0.88158	0.87533
201019_s_at	EIF1AX	1.20271	0.928875	1.17312	1.39295	1.4655	1.39981	0.784204	1.52083	0.770699	0.714849	1.29131	1.03039	1.21283	1.24803	1.43949	0.896574	0.529839	1.26331	0.82723	0.694868	0.950388	0.532775	0.622236	0.777492	0.135464	0.311152	0.843764	0.216585	0.534818	0.830853	0.885249	1.06967	0.751677	1.05601	1.07782	0.909358	1.10374	1.29486	1.09635	0.451733	0.700006	0.631701	0.613977	0.580175	1	1.22622	1.29401	0.918865
201018_at	EIF1AX	1.57294	0.991263	1.25907	1.11503	0.981715	1.08016	0.880085	0.997403	0.949016	0.689518	1.26939	1.17269	1.36292	1.35519	1.28844	0.757099	0.841998	1.46381	0.70508	0.925125	1.22977	0.75009	0.695947	0.93576	0.472542	0.897158	0.775613	0.622416	0.576291	0.919728	1.25449	1.01697	0.562961	1	1.06263	0.999134	0.883046	1.29978	1.08215	0.662555	1.20969	0.886529	0.842242	1.03356	1.22871	0.983276	1.11693	0.796822
201017_at	EIF1AX	2.75289	1.61572	2.02763	1.17142	1.90868	2.08598	1.26614	1.22454	1.41659	0.892826	2.59289	0.756415	2.49668	1.20759	2.92561	0.777365	0.983134	3.1461	0.363392	1.47219	0.911033	0.786472	0.940248	1.34723	1.23708	0.938636	1.58956	1.5001	0.873183	1.55532	1.92551	1.79269	1.20154	0.569987	0.898357	0.523297	0.847948	0.715778	1	0.762462	1.25644	1.07836	0.812074	0.54082	1.91213	2.60443	2.52661	1.66356
201016_at	EIF1AX	1.3934	0.86007	1.06374	1.55352	1.16358	1.18286	0.844252	1.64308	1.1234	0.889382	1.48785	0.562534	0.681251	1.54468	1.00304	1.1757	0.632362	1.43456	1.08913	1.077	1.16775	1.1829	0.907159	1.40229	0.116353	0.132911	1.0114	0.141449	0.514713	0.506782	1.18731	0.81938	0.549205	1.84131	1.64036	1.27845	1.31119	2.19935	1.05133	0.542738	0.910441	0.617044	0.960359	0.785848	0.870884	1.03977	1.08058	0.788093
212227_x_at	EIF1	0.854374	0.720889	0.709936	0.73708	0.945356	0.785821	0.767477	0.735299	1.33599	1.02768	0.540683	0.981325	1.28215	1.26751	1.00572	0.92399	1.11737	1.0601	1.11451	0.929109	1.65249	0.701245	1.27306	1.15379	0.652546	1.40797	1.1347	1.36063	0.982958	1.30274	0.830822	1.11222	0.737585	1	1.1395	1.0669	0.872995	0.845075	0.84746	1.62849	1.2676	1.71722	1.41526	1.57237	1.20367	0.859014	0.843641	0.89651
212225_at	EIF1	1.00333	0.740401	0.702678	0.368973	0.66906	0.920958	0.545213	0.617066	1.87013	1.0937	0.465807	0.80418	1.79872	1.50591	1.41072	0.691064	0.812001	0.890732	1.08589	1.05215	0.877387	0.751134	1.07097	1.5219	1.10673	1.64406	1.4417	1.38307	0.905981	1.49874	0.778124	1.30709	1.22088	0.668999	0.773599	1.0317	0.744652	0.687777	1.15325	1	0.882345	2.79496	1.73217	1.71403	0.91156	1.16732	0.688684	0.896671
212130_x_at	EIF1	0.886849	0.741619	0.740976	0.719641	0.966413	0.813983	0.741525	0.763662	1.33884	0.974543	0.548155	0.922756	1.25331	1.28415	1.02117	0.924023	1.12194	1.03058	1.10553	0.934798	1.63675	0.669664	1.27113	1.13097	0.736149	1.3757	1.11407	1.20624	0.967443	1.24929	0.858983	1.12458	0.75127	1	1.13046	1.15208	0.86496	0.806681	0.832896	1.65237	1.32293	1.69125	1.38703	1.42115	1.14041	0.818996	0.84212	0.87612
211956_s_at	EIF1	1.04459	0.85197	0.96352	0.974297	1.14078	0.970048	0.893115	0.888002	0.972786	0.993591	1.06878	1.29654	1.09631	1.15458	0.926361	0.956447	1.30255	1.00004	1.06948	1.0549	1.44324	0.807278	0.976587	0.957519	0.867838	1.11531	1.15374	1.14156	0.959769	1.09082	0.996179	1.11588	0.986513	1.04248	1.06909	1	0.776173	0.947234	0.750997	1.12588	1.06682	1.15324	1.02331	1.10845	1.01067	0.960636	0.999422	0.949117
202021_x_at	EIF1	0.850803	0.735087	0.741539	0.713534	0.91291	0.822299	0.742799	0.756934	1.33344	0.970662	0.547709	0.98892	1.24703	1.29696	1.01629	0.918766	1.11298	1.02605	1.12804	0.930939	1.591	0.688175	1.26003	1.128	0.721958	1.5496	1.14366	1.35455	0.981503	1.29809	0.844222	1.06867	0.747913	1	1.12142	1.11477	0.879815	0.812925	0.838448	1.59851	1.26783	1.74252	1.41848	1.5434	1.15903	0.831634	0.834522	0.889318
227540_at	EEFSEC	1.29299	1.08567	1.1522	1.62526	0.848715	1.2141	0.954067	1.01822	1.43435	1.03341	1.18482	0.835003	0.999639	1.1447	1.10163	1.16842	0.895635	1.08355	0.925793	0.854436	1.54541	1.67847	1.3763	1.10027	2.25468	1.91739	1.20554	1.64736	1.25603	0.95835	1.18662	0.945527	0.782478	1.04113	1	0.763937	0.809234	0.959701	0.99935	1.2767	1.55678	1.22866	1.55757	1.63929	0.896542	0.993054	1.13786	0.972997
225546_at	EEF2K	1.34039	1.29659	1.12036	0.984235	1.35225	1.40614	0.856846	0.751351	0.843216	0.915321	1.57567	1.32289	1.51212	1.44767	1.5734	0.885793	0.821573	0.872962	0.873436	0.853017	1.13917	0.403436	0.757946	0.924323	0.532102	0.913142	0.854065	0.850433	1.11459	1.16253	1.332	1.20363	1.29949	0.898682	1.06374	1	1.0272	1.24173	0.910606	0.277304	0.900241	0.886369	0.980829	0.611675	0.704699	1.02913	1.16127	1.0881
225545_at	EEF2K	1.58452	1.04177	1.35795	0.943547	1.07782	1.46773	0.964147	0.73056	1.51663	1.32183	1.99927	1.37732	1.10473	1.42408	1.50031	0.808854	0.834732	0.863026	0.592541	0.996467	1.23806	1.37625	0.978883	1.29047	2.31634	1.68704	1.19346	1.72773	1.2433	0.828724	1.28784	1.36373	1.23446	0.674202	0.997043	1	0.839205	0.741016	0.858921	0.488259	1.16198	1.2747	1.23627	0.646938	0.758248	1.37411	1.22419	1.23643
204102_s_at	EEF2	0.904737	0.981695	0.747183	1.32901	0.631996	0.682827	0.630037	0.905196	1.26239	0.806637	0.556914	0.800787	1.04913	0.662711	0.918368	1.1757	1.01338	1.09829	1.12356	0.984376	1.10553	1.26034	1.46651	1.38657	1.21753	0.932268	0.751772	0.576811	1.1803	1.37203	1.01486	1.06655	0.975318	0.965644	0.74948	0.935438	1.32308	1.09591	1.0684	1.26669	1.38128	1.26715	1.67665	1.23244	0.982671	0.948791	0.93072	0.929176
200094_s_at	EEF2	0.867651	0.913142	0.747211	1.2816	0.780277	0.671334	0.655664	0.697633	1.08818	0.774801	0.728321	0.652688	1.0361	0.83969	0.909291	0.966692	1.06075	1.0971	1.11685	1.07033	1.20868	1.07157	1.21823	1.27698	1.25966	1.21078	0.867306	0.745486	1.04565	1.3502	1.04985	1.04241	1.00126	0.952896	0.832023	0.842607	1.16779	0.958833	0.872458	1.10625	1.17451	1.19023	1.27993	1.13884	0.981182	1	1.00325	0.960289
241164_at	EEF1G	1.14735	1.20833	0.873026	0.823355	0.937062	0.931831	0.870916	0.902911	0.971943	0.872773	0.914991	0.931999	1.08944	0.929244	1.22026	1.0169	1.16404	0.928975	0.836301	0.92016	0.783609	0.834551	1.09861	1.01444	1.16098	1.06224	1.02623	1.08913	1.01239	0.954757	0.96767	1.09007	0.962998	0.977081	1.0205	1	0.993521	0.954688	0.93862	1.02846	0.935101	1.06536	1.21779	0.771813	0.931999	1.04286	1.09326	1.13429
234503_at	EEF1G	0.894343	0.924758	0.84535	1.17957	0.875046	0.835818	0.928103	1.0355	0.875236	0.825737	0.909357	0.889833	0.896283	0.887265	0.851724	1.28493	0.935169	0.882663	1.02631	0.941404	1.02353	1.10529	0.927768	0.880753	0.773152	0.941982	0.941064	0.878719	0.85074	0.966413	0.942731	0.847918	0.930956	1.29659	1.2058	1.16593	1.07238	1.22379	1.15972	0.891119	1.0289	0.846603	1	1.02471	0.989367	0.880689	0.941607	0.879545
216171_at	EEF1G	1.01352	1.00623	1.06994	1.0763	1.02442	1.04158	1.16387	1.0222	0.931393	0.92596	1.24052	1.06902	0.941675	0.978423	0.942832	0.992086	0.956275	1.4357	1.06778	0.877197	1.01514	1.2222	0.9951	0.949461	0.993879	1.25966	1.11427	1.14826	1.12348	1.03632	1.14404	1.0259	1.10625	1.02939	1.05811	0.939298	1.08215	0.958142	1.02939	1.196	0.987296	0.832504	0.961816	0.971241	1.06409	0.996971	1	1.28002
216170_at	EEF1G	1.83995	1.71425	0.944878	0.720213	1.75763	1.31997	1.13724	1.00358	1.59623	1.16705	1.34257	0.848807	0.909062	1.21104	3.90761	1.01086	0.768781	0.844495	0.750673	1.03084	0.601815	0.637636	1.43949	1.44037	1.26905	1.04644	1.22501	1.25689	0.946962	0.765815	1.34063	2.67362	3.23552	1.21969	0.699576	0.959215	0.920692	1	0.855022	1.19898	0.867118	1.82065	0.992803	0.559232	0.97966	3.55335	2.91865	2.63337
215866_at	EEF1G	1.3447	1.15038	0.735166	1.0814	1.84871	1.83435	0.795356	1.13012	1.10773	0.80492	1.77838	0.765401	0.890379	1.38963	2.05283	0.803178	1.25998	1.86993	1.10597	1.36398	1.68765	0.611675	1.08367	0.804688	1.68485	1.14474	1.21056	1.83249	0.520376	0.744356	1.09105	1.3136	1.80725	1.11278	1.11915	1.30542	0.985622	0.962964	1	0.86947	0.564916	0.66252	0.663453	0.842759	0.864898	1.75788	1.67926	1.37565
211927_x_at	EEF1G	0.909061	0.976128	0.903954	1.05049	0.754941	0.818551	0.914857	0.883045	1.0885	0.898096	0.863243	0.987618	1.11154	0.966482	0.987083	0.982672	0.898096	1.00329	1.03154	0.937196	1.04177	1.13392	1.09702	1.09196	0.993663	0.970259	0.855176	0.908667	1.1331	0.992229	0.977257	0.927231	0.920126	1.02887	1.07506	1.04686	0.962024	1.01602	1	1.03106	1.09322	1.15604	1.13884	0.992481	0.998411	0.93429	0.936791	0.91077
211345_x_at	EEF1G	0.912879	0.966693	0.871326	1.06474	0.735086	0.873656	0.932067	0.874224	1.05582	0.874793	0.841816	0.967111	1.08598	0.959042	0.928573	0.972294	0.889447	0.97068	1.01002	0.929915	1.03095	1.07188	1.07327	1.01616	0.96816	0.958003	0.823176	0.908406	1.14652	0.984164	0.950216	0.901542	0.926496	1.05551	1.05064	1.04173	0.955516	1	0.968368	1.00914	1.08136	1.11282	1.16202	1.00463	0.977575	0.904771	0.901705	0.929847
200689_x_at	EEF1G	0.865865	0.958835	0.884963	1.02043	0.732173	0.856227	0.914859	0.864743	1.08051	0.902193	0.837935	0.894925	1.10178	0.989938	0.93227	0.966761	0.88327	0.978777	1.00507	0.930183	1.06809	1.0489	1.09433	1.01889	0.969209	0.92429	0.801122	0.915851	1.10242	0.96739	0.945765	0.920692	0.921957	1.06033	1.05628	1.05704	0.938147	1.01177	0.991943	1.02338	1.07381	1.12235	1.15558	1	0.973981	0.889189	0.901543	0.913208
213907_at	EEF1E1	1.07273	1.04989	0.955999	0.965087	1.02568	1.01199	0.876691	1.07072	1.07223	1.18619	0.772371	0.935845	0.781518	0.95001	0.737559	1.05201	0.823265	1.18055	0.915652	0.75718	0.815071	0.889672	0.962303	1.18542	0.945765	0.97913	0.815012	0.852217	0.85197	0.994238	0.968649	0.848347	0.909062	1.02338	1.20198	1.20102	1.31678	1.18859	1.08653	0.789233	0.972505	0.952621	1.21674	1	0.907323	0.965018	1.23596	0.820179
204905_s_at	EEF1E1	1.01276	1.54664	1.13105	0.777183	0.941063	1.19471	1.36985	1.00282	0.919628	1.00674	1.32317	0.416508	0.805938	0.736148	1.14768	0.945082	0.54211	1.53811	0.402781	0.931191	0.992874	1.0874	1.05528	1.11306	0.842607	0.923622	1.1113	0.635659	0.624915	0.824664	1.01221	1.1204	0.994309	0.806229	0.683913	0.54537	0.966273	0.720368	0.669688	0.621225	1.22955	1.00507	1.29378	0.764931	1.34058	1.52264	1.3661	1.25494
214395_x_at	EEF1D	1.02801	1.10386	0.914594	0.589063	0.638835	1.05612	0.825379	0.296271	0.653206	0.776174	0.488048	0.657871	0.744437	0.658132	0.921956	0.443393	1.0684	1.92148	0.417472	1.13958	1.42588	1.07475	1.38918	0.839327	0.709678	0.946004	0.75606	0.893536	0.634994	1.03711	1.14959	1.26934	1.25222	0.464522	0.522165	0.526634	0.499117	0.437081	0.671674	1.29359	1	1.10449	1.28512	1.65996	1.41531	0.950079	1.3184	1.09888
213087_s_at	EEF1D	1.43052	0.953378	1.05681	0.84419	1.30726	0.895183	0.827647	0.668238	0.800601	0.972364	0.857588	1.17502	0.795413	1.38738	1.18924	0.684456	1.23721	1.14503	0.8448	0.872584	4.74202	1.27771	0.826811	0.769197	1.80536	2.40734	1.06578	0.875488	1.0361	0.955722	0.881834	0.946654	1.27845	1.02316	0.758165	1.16387	0.787069	0.789118	0.782902	1.26358	0.865554	0.881707	0.813777	0.835456	1.05232	1.57658	1.0406	1.21652
203113_s_at	EEF1D	0.766882	1.05277	0.693752	0.708654	0.394546	0.764931	0.947031	0.565794	0.931563	0.753798	0.641795	0.585681	0.680513	0.765484	0.827618	0.759317	1.11653	1.0483	0.879672	1.08653	1.5008	1.45165	1.40406	1.23418	1.89447	1.4282	0.988583	0.744115	1.08543	0.894344	1.1556	1.01734	1.10841	0.983596	0.902976	1.02827	1	0.803846	0.820328	1.35313	1.62955	0.973911	1.25238	1.02608	1.44642	0.997621	0.941471	0.925492
200705_s_at	EEF1B2	0.831422	1.04644	0.903171	0.989652	0.896023	0.90291	0.866429	0.89959	0.779206	0.759015	0.759508	0.576811	0.873846	0.798117	0.988652	1.0546	0.897902	1.10043	0.855669	1.01199	0.87745	0.995028	0.855238	0.953033	0.866147	0.877926	0.862434	0.743416	0.703401	0.851755	1.02227	0.93456	0.98395	0.997619	0.964251	0.923822	1.09086	1	0.928036	0.845044	1.13999	0.962024	1.00181	0.818936	0.933212	1.0412	1.01345	1.01712
204540_at	EEF1A2	0.816544	0.882854	1.09607	1.30769	0.823176	0.913373	0.779432	0.993772	1.23013	0.954584	0.763937	1.34349	0.960914	0.956482	0.972575	0.97068	0.746806	0.985658	0.946175	0.834099	0.804194	1.42887	1.12065	1.01181	1.17295	0.950148	1.02069	0.946175	0.800659	1.45985	0.951796	1.02887	0.927768	1.1461	1	0.979555	0.852832	1.03722	0.759646	1.22565	1.19544	1.10757	1.12893	1.02412	1.03951	0.874698	0.876121	0.989939
227708_at	EEF1A1	0.434657	0.628015	0.336493	0.80719	0.519447	0.560982	0.470745	0.44527	0.683938	0.721488	0.476388	0.551929	1.20297	0.415411	0.617267	0.869752	0.845441	1.68503	1.28266	0.90366	1.15562	0.768447	0.77811	0.76007	0.328212	0.866476	0.811693	0.445383	1.28183	0.865991	0.893923	0.984412	0.758521	1.06178	0.866539	0.831301	1.09224	1.26847	0.885376	0.831632	1.10354	1.05861	1.20855	1.10733	1	0.898648	0.79425	0.623676
213614_x_at	EEF1A1	0.969734	0.98901	0.977258	0.990546	0.947681	0.979731	0.933651	0.985374	1.01093	0.976906	0.923256	0.938281	1.09777	0.963381	0.979025	1.03434	0.953068	0.987261	0.951796	0.984414	0.91724	0.98883	1.01892	0.972609	0.925392	0.989689	0.911033	0.960047	1.03981	1.05015	0.969524	0.987261	0.970084	0.932606	0.960671	0.969069	1.01444	0.956103	1.03378	1.01429	1.08008	1.1315	1.07246	1.05937	0.943684	0.975881	0.997583	1
213477_x_at	EEF1A1	1.01283	1.02253	1.01272	0.952415	0.952278	1.00174	0.922723	1.03475	1.0346	0.961816	0.95662	1.0094	1.10793	0.968789	0.99162	1.02694	0.922822	0.984591	0.992086	0.932673	0.896153	0.97145	1.00921	0.984875	0.90278	0.999784	0.906242	0.965384	1.0522	1.06048	0.936114	0.995208	0.978387	0.955171	0.997007	1.0079	0.976799	0.991728	1.04038	1.01741	1.06501	1.10451	1.02202	1.04452	0.936622	0.99144	0.999784	1.00594
206559_x_at	EEF1A1	0.885009	0.898389	0.87293	1.03041	0.870067	0.906504	0.885393	0.983009	0.999495	0.968089	0.827468	0.902911	1.04135	0.923756	0.936183	1.02058	0.897838	0.971872	0.975529	0.918234	0.89389	0.998899	1.03651	1.02091	0.892729	0.890153	0.851278	0.929008	1.01977	0.977893	0.923689	0.948775	0.941811	1.00507	1.13187	1	0.994848	0.965156	1.00268	1.02191	1.02058	1.07443	1.03985	1.03045	0.961973	0.934814	0.947851	0.975036
204892_x_at	EEF1A1	0.902582	0.938856	0.954755	0.988651	0.901801	0.940519	0.914065	1.00492	1.02508	1.00725	0.851907	0.922588	1.03996	0.947337	0.969418	0.989579	0.948158	0.994165	0.977362	0.902421	0.917637	1.05414	1.05941	1.04075	0.967739	0.933953	0.863181	0.959699	1.07033	1.00587	0.910967	0.965016	0.979129	0.998268	1.07041	1	1.00412	0.995459	1.0063	1.02176	1.07343	1.09591	1.07033	1.06432	0.980262	0.958868	0.9756	0.977362
[truncated: 2 more columns]
